# Supplementary material for: Magneto-optical diagnosis of symptomatic malaria in Papua New Guinea
Source: Nat Commun. 2021 Feb 12;12:969. doi: 10.1038/s41467-021-21110-w (PMC7881035; doi:10.1038/s41467-021-21110-w)
Supplement: Supplementary file 3 — Source Data [file 41467_2021_21110_MOESM3_ESM.xlsx]

## Sheet: Data
Sample Number	Collection Date	Age	Weight	male/female	anciliary temperature	Hb	reported malaria in the last 2 weeks	RDT Line 1	RDT Line 2	RDT both Lines	Pf copy number	Pv copy number	LM_Pf	LM_Pfg	LM_Pv	LM_Pvg	LM_Pm	LM_Po	Average MO signal	Standard deviation MO signal	MO_Signal_Replica_#1	MO_Signal_Replica_#2	MO_Signal_Replica_#3
1	2017-11-13	16	48	female	36		0	0	0	1	46441.7	0	15749	0	0	0	0	0	43.925	0.431335	44.23	43.62
2	2017-11-14	23	50	female	35.7		0	0	0	0	0	0	0	0	0	0	0	0	1.66	0	1.66	1.66
3	2017-11-14	38	48	female	36.4		0	0	0	1	0	0	0	0	0	0	0	0	2.16	0.113137	2.08	2.24
4	2017-11-14	49	43	female	36.9		1	1	0	0	0	0	0	0	0	0	0	0	1.255	0.0636396	1.3	1.21
5	2017-11-14	32	53	female	34.7	8.7	1	0	0	1	35043.5	0	22362.5	0	0	0	0	0	4.125	0.289914	3.92	4.33
6	2017-11-15	60	67	female	39.1		0	0	0	0	2626.35	0	2163.5	0	0	0	0	0	3.62	1.0748	4.38	2.86
7	2017-11-15	42	48	female	35		1	0	0	0	0	0	0	0	0	0	0	0	1.59	#DIV/0!	1.59
8	2017-11-15	32	52	male	35.7	9.6	1	0	0	1	1793.85	0	3793	0	0	0	0	0	3.075	0.190919	2.94	3.21
9	2017-11-15	57	90	female	36		0	0	0	0	0	0	0	0	0	0	0	0	1.435	0.00707107	1.43	1.44
10	2017-11-16	18	40	female	37.8		1	0	0	1	47977.9	1061.68	16000	0	115	0	0	0	22.255	0.176777	22.38	22.13
11	2017-11-16	17	53	male	37.4		0	0	0	0	0	0	0	0	0	0	0	0	3.465	0.0777817	3.52	3.41
12	2017-11-16	48	68	female	37.4		0	0	0	0	0	0	0	0	0	0	0	0	0.58	0.0565685	0.62	0.54
13	2017-11-16	30	72	female	35		0	0	0	0	0	0	0	0	0	0	0	0	0.615	0.176777	0.49	0.74
14	2017-11-17	30	42	female	35.8	6.6	1	0	0	0	0	0	0	0	0	0	0	0	0.95	0.0707107	0.9	1
15	2017-11-17	27	67	male	36	8.9	0	0	1	0	0	3948.83	0	0	8251	886.5	0	0	133.895	17.6423	121.42	146.37
16	2017-11-17	32	85	male	36.2	9.8	1	0	0	0	0	0	0	0	0	0	0	0	0.735	0.346482	0.49	0.98
17	2017-11-21	55	56	female	35.8	8.7	1	0	1	0	0	0	0	0	0	0	0	0	0.396667	0.198578	0.62	0.24	0.33
18	2017-11-22	32	69	female	36	9.8	0	0	0	1	10977.2	0	8000	0	0	0	0	0	14.08	0.427551	14.42	13.6	14.22
19	2017-11-23	14	45	female	36.4	3.9	0	0	0	0	0	0	0	0	0	0	0	0	1.03667	0.0757188	1.07	1.09	0.95
20	2017-11-23	17	45	female	39.9	9.5	0	0	0	0	0	0	0	0	0	0	0	0	1.25333	0.195533	1.44	1.05	1.27
21	2017-11-23	46	82	male	37.2	8.9	1	0	0	0	0	0	0	0	0	0	0	0	0.813333	0.135769	0.74	0.97	0.73
22	2017-11-23	21	53	female	36.3	6.6	0	0	0	1	318.718	0	231	0	0	0	0	0	1.90333	0.38553	2.33	1.8	1.58
23	2017-11-24	19	62	male	36.8	10.9	0	0	0	0	0	0	0	0	0	0	0	0	2.18	0.190788	2.16	2.38	2
24	2017-11-24	22	60	female	36.9	7.5	0	0	0	0	0	0	0	0	0	0	0	0	0.97	0.052915	0.93	0.95	1.03
25	2017-11-24	30	59	female	35	10.5	1	0	0	0	0	0	0	0	0	0	0	0	2.37	0.170587	2.51	2.42	2.18
26	2017-11-27	38	50	female	35.7	9.1	0	0	0	0	0	0	0	0	0	0	0	0	0.64	0.04	0.68	0.6	0.64
27	2017-11-27	38	35	female	37.2	8.3	0	0	0	0	3.83331	0	0	0	0	0	0	0	1.60333	0.0929157	1.56	1.54	1.71
28	2017-11-27	33	53	female	35.3	9.3	1	0	0	0	0	0	0	0	0	0	0	0	0.636667	0.0404145	0.63	0.68	0.6
29	2017-11-27	60	42	female	37.2	8.3	1	0	0	0	0	0	0	0	0	0	0	0	0.493333	0.0750555	0.57	0.42	0.49
30	2017-11-27	34	57	female	36.7	9.2	1	0	0	0	0	0	0	0	0	0	0	0	0.78	0.0360555	0.77	0.75	0.82
31	2017-11-28	22	63	male	38.6	9.3	1	0	0	1	111244	43.0381	76800	40	0	0	0	0	9.32333	0.291433	9.63	9.29	9.05
32	2017-11-28	3	24	female	37.7	6.5	1	0	0	1	4677.33	0	7556.5	0	0	0	0	0	3.27667	0.0950438	3.28	3.18	3.37
33	2017-11-28	23	62	male	37.5	10.89	1	0	0	0	0	0	0	0	0	0	0	0	0.573333	0.15885	0.39	0.66	0.67
34	2017-11-28	37	60	male	35.5	9.7	0	1	0	0	322.065	0	525.5	0	0	0	0	0	0.58	0.01	0.58	0.57	0.59
35	2017-11-29	2		female	35.5	8.6	1	0	0	0	0	0	0	0	0	0	0	0	0.45	0.069282	0.53	0.41	0.41
36	2017-11-29	11	9	female	36.5	8.49	1	0	0	0	0	0	0	0	0	0	0	0	0.623333	0.100167	0.7	0.66	0.51
38	2017-11-29	10	26	female	39.2	8.5	1	0	0	1	43047.7	0	23360	0	0	0	0	0	6.58333	0.768462	7.47	6.11	6.17
39	2017-11-29	31	56	female	36	9.1	0	0	0	0	0	0	0	0	0	0	0	0	0.353333	0.080829	0.28	0.34	0.44
40	2017-11-30	37	72	male	37.4	9.4	0	0	0	0	0	0	0	0	0	0	0	0	0.46	0.052915	0.42	0.52	0.44
42	2017-11-30	22	57	female	35.7	8.7	0	1	0	0	668.397	0	183	0	0	0	0	0	1.25	0.166433	1.44	1.18	1.13
43	2017-11-30	5	20	male	36.5	4.7	1	0	0	1	0	0	22088.5	3196.5	0	0	0	0	79.9933	3.14456	78.69	83.58	77.71
44	2017-11-30	30	57	male	36	9.5	1	0	0	1	0	131.461	8480	0	0	0	0	0	44.4267	4.31432	49.36	41.36	42.56
45	2017-12-04	17	50	male	36.2	9.29	1	0	0	1	14003.8	289.852	4000	0	0	0	0	0	9.61333	0.195021	9.39	9.7	9.75
46	2017-12-04	3	11	male	36.6	5.9	0	0	1	0	0	2848.21	0	0	3476	128	0	0	50.1533	1.16646	48.81	50.74	50.91
47	2017-12-04	2	9	female	36.6	9	1	0	0	0	0	0	0	0	0	0	0	0	2.22333	0.237557	2.34	1.95	2.38
48	2017-12-04	8	27	male	36.9	6.4	1	0	0	1	56094.6	0	17182	5575.5	0	0	0	0	198.17	99.9907	312.2	156.84	125.47
49	2017-12-04	23	68	male	36.6	8.3	1	0	0	0	0	0	0	0	0	0	0	0	1.05667	0.070946	0.98	1.07	1.12
50	2017-12-04	20	46	male	35.8	8.3	1	0	0	1	1.16247e+06	0	70786	0	0	0	0	0	62.6667	1.05078	62.06	63.88	62.06
51	2017-12-04	32	46	male	36.3	9.9	0	0	0	1	19040.5	0	64019.5	0	0	0	0	0	12.47	0.2498	12.19	12.67	12.55
52	2017-12-04	40	77	female	36.5	8.4	1	1	0	0	0	0	0	0	0	0	0	0	1.13333	0.204287	1.28	1.22	0.9
53	2017-12-05	3	13	male	39.2	8.6	0	0	0	1	1.45356e+06	0	91788.5	288.5	0	0	0	0	19.15	0.937923	18.76	20.22	18.47
54	2017-12-05	23	57	male	34.9	11.6	0	0	0	0	0	0	0	0	0	0	0	0	0.953333	0.0723418	0.99	1	0.87
55	2017-12-05	54	45	female	35.7	8.5	0	0	0	1	179.232	34.3823	1592	0	0	0	0	0	0.893333	0.412593	0.51	1.33	0.84
56	2017-12-05	6	15	male	37.5	4.7	0	0	0	1	54026.5	0	1515	363	0	0	0	0	33.64	1.04101	33.43	32.72	34.77
57	2017-12-05	11	30	female	38.8	8.9	0	0	0	1	13252.1	0	6585.5	0	0	0	0	0	13.8033	0.281839	13.58	13.71	14.12
58	2017-12-05	8	21	female	36.9	6	1	0	0	1	72147.2	3127.83	9232.5	177.5	356	0	0	0	14.29	0.581292	14.11	14.94	13.82
59	2017-12-05	6	14	female	35.9	7.6	0	0	0	0	0	0	0	0	0	0	0	0	2.59333	0.0450925	2.64	2.55	2.59
60	2017-11-15	39	43	female	36.3		1	0	0	1	81508.6	123.067	67023.5	0	0	0	0	0	50.92	1.08894	51.69	50.15
61	2017-11-20	22	57	male	36.9		0	0	0	0	0	0	0	0	0	0	0	0	1.04	0.0360555	1.08	1.01	1.03
62	2017-11-20	45	69	male	36.4		0	0	0	0	0	0	0	0	0	0	0	0	1.39	0.434856	1.89	1.18	1.1
63	2017-11-20	35	45	female	35.7		0	0	0	0	0	578.972	0	0	770.5	0	0	0	12.4733	1.73771	12.15	14.35	10.92
64	2017-11-20	5	16	male	36.8		1	0	0	0	0	0	0	0	0	0	0	0	6.91	1.38318	5.43	8.17	7.13
65	2017-11-22	33	64	female	36.3		0	0	0	0	0	0	0	0	0	0	0	0	2.85667	0.417892	2.38	3.16	3.03
67	2017-11-22	38	80	female	38.3		0	0	0	0	0	0	0	0	0	0	0	0	0.4	0.0264575	0.39	0.38	0.43
68	2017-11-22	11	28	male	36		1	0	0	0	0	0	0	0	0	0	0	0	1.43333	0.155671	1.58	1.27	1.45
69	2017-11-22	25	47	female	36.4		0	0	0	1	15788.9	0	9942.5	0	0	0	0	0	29.5233	2.64182	32.46	28.77	27.34
70	2017-11-27	22	57	male	36.4		0	0	0	0	0	0	0	128	0	0	0	0	2.06	0.194679	2.28	1.99	1.91
71	2017-11-27	48	61	female	36.3		1	0	0	0	0	0	0	0	0	0	0	0	0.503333	0.110151	0.43	0.63	0.45
72	2017-11-27	37	58	female	36		0	0	0	0	0	0	0	0	0	0	0	0	0.746667	0.011547	0.76	0.74	0.74
73	2017-11-27	17	55	female	36.1		1	0	0	0	0	0	0	0	0	0	0	0	0.476667	0.0404145	0.47	0.52	0.44
74	2017-11-27	29	51	male	36		0	0	0	0	398.711	0	192	0	0	0	0	0	0.603333	0.155349	0.73	0.43	0.65
75	2017-11-29	6	21	male	36		0	0	0	0	0	0	0	0	0	0	0	0	1.11333	0.151767	1.25	1.14	0.95
76	2017-11-29	12	36	female	36.9		1	0	0	0	9047.27	0	17481.5	565.5	0	0	0	0	41.99	1.18647	40.91	43.26	41.8
77	2017-11-29	19	43	male	36.2		1	0	0	0	0	0	0	0	0	0	0	0	3.47	0.19	3.63	3.26	3.52
78	2017-11-29	25	58	female	37.2		0	0	0	0	0	0	0	0	0	0	0	0	2.57	0.271846	2.34	2.87	2.5
79	2017-11-29	42	70	female	36.2		0	0	0	0	0	0	0	0	0	0	0	0	0.773333	0.401539	0.42	0.69	1.21
80	2017-11-29	24	59	male	36.1		1	0	0	0	0	9.22926	0	0	0	0	0	0	1.1	0.329242	1.48	0.92	0.9
81	2017-12-01	24	65	female	35.2		0	0	0	0	0	0	0	0	0	0	0	0	0.67	0.1253	0.66	0.55	0.8
82	2017-12-01	15	41	male	36.6		0	0	0	0	0	0	0	0	0	0	0	0	1.91667	0.193993	2.14	1.82	1.79
83	2017-12-01	22	45	female	35.8		0	0	0	0	0	0	0	0	0	0	0	0	1.01	0.043589	0.99	1.06	0.98
84	2017-12-01	10	25	male	36		1	0	0	0	0	0	0	0	0	0	0	0	0.826667	0.0568624	0.89	0.78	0.81
85	2017-12-01	8	17	male	36		0	0	0	0	0	0	0	0	0	0	0	0	0.773333	0.0321455	0.81	0.76	0.75
86	2017-12-01	18	45	female	36.4		0	0	0	0	0	0	0	0	0	0	0	0	1.13	0.01	1.14	1.13	1.12
87	2017-12-01	25	45	female	36		0	0	0	0	0	0	0	0	0	0	0	0	0.633333	0.061101	0.58	0.7	0.62
88	2017-12-04	41	53	female	36		0	0	0	0	0	0	0	0	0	0	0	0	1.45	0.600083	1.16	1.05	2.14
89	2017-12-04	8	22	male	36.6		1	0	0	1	37130.8	0	58545	0	0	0	0	0	59.76	8.85677	50.18	67.65	61.45
90	2017-12-04	23	50	female	36		0	0	1	0	0	39745.5	0	0	8412.5	0	0	0	107.117	17.4548	98.65	95.51	127.19
91	2017-12-04	39	58	female	36.5		0	0	0	0	0	0	0	0	0	0	0	0	1.48	0.135277	1.47	1.35	1.62
92	2017-12-04	13	41	female	37.5		0	0	0	0	0	0	0	0	0	0	0	0	1.14667	0.250067	1.14	0.9	1.4
93	2017-12-06	50	45	female	36.8		0	0	0	0	0	0	0	0	0	0	0	0	0.39	0.06	0.45	0.39	0.33
94	2017-12-06	11	24	male	37.9		0	0	0	0	0	0	0	0	0	0	0	0	1.84667	1.87383	4.01	0.8	0.73
95	2017-12-06	19	48	female	37		1	0	0	1	66171.8	0	11814	0	0	0	0	0	43.83	3.47	47.3	43.83	40.36
96	2017-12-08	9	21	female	35.7		1	0	1	0	0	0	0	0	4350	233	0	0	27.01	1.03479	27.89	27.27	25.87
97	2017-12-08	9	15	female	39.7		0	0	0	0	0	0	0	0	0	0	0	0	1.81667	0.237136	1.75	1.62	2.08
98	2017-12-08	10	24	male	39.5		0	0	0	1	10374.3	50.0503	1250.5	0	0	0	0	0	14.155	0.247487	14.33	13.98
99	2017-12-08	3	41	female	36.1		0	0	0	1	0	0	8356	0	4436	0	0	0	3.41667	0.442982	3.03	3.9	3.32
101	2017-12-05	30	43	female	34.3	8.5	1	0	0	0	0	0	0	0	0	0	0	0	0.643333	0.235443	0.4	0.87	0.66
102	2017-12-05	45	62	female	36.6	10.3	1	0	0	0	0	0	0	0	0	0	0	0	0.59	0.0608276	0.66	0.55	0.56
103	2017-12-05	5	15	female	38.8	9.2	1	0	0	1	143644	0	26909	0	0	0	0	0	1.17667	0.591974	1.86	0.82	0.85
104	2017-12-06	35	67	male	37.5	14.5	0	0	0	1	37001.1	0	20084.5	0	0	0	0	0	3.01667	0.145717	2.85	3.08	3.12
105	2017-12-06	13	43	female	37	8.8	0	0	1	0	0	2897.66	0	0	861	0	0	0	10.7967	0.840317	11.65	9.97	10.77
106	2017-12-06	4	14	male	37.2	8.8	0	0	1	0	0	18067.4	0	0	9600	40	0	0	151.613	2.41664	149.1	153.92	151.82
107	2017-12-06	19	57	female	36.5	8.5	1	1	0	0	54.9252	0	0	0	0	0	0	0	3.23	0.141774	3.34	3.07	3.28
108	2017-12-06	40	65	male	36.3	10	0	0	0	0	207.902	0	0	48	0	0	0	0	0.44	0.0953939	0.5	0.49	0.33
109	2017-12-06	23	48	female	36.5	9.2	1	0	0	0	0	0	0	0	0	0	0	0	2.79333	4.17172	0.44	0.33	7.61
110	2017-12-06	29	41	female	36.5	7.6	1	0	1	0	0	0	175.5	0	0	0	0	0	0.69	0.0781025	0.78	0.64	0.65
111	2017-12-06	26	58	female	37.7	7.5	0	0	1	0	0	48.5666	0	0	0	32	0	0	1.99667	1.50879	3.67	1.58	0.74
112	2017-12-07	70	43	female	35.8	9.5	0	0	0	0	0	0	0	0	0	0	0	0	0.87	0.0754983	0.88	0.79	0.94
113	2017-12-07	10	29	male	39.2	8.9	0	1	0	0	0	0	0	0	0	0	0	0	1.14	0.212838	0.95	1.1	1.37
114	2017-12-07	7	18	male	35.8	9.2	0	0	0	1	176391	0	26671	254	0	0	0	0	52.4833	0.864079	53.19	52.74	51.52
115	2017-12-07	2	14	female	36.7	9.5	0	0	0	0	0	0	0	0	0	0	0	0	0.866667	0.499233	0.45	0.73	1.42
116	2017-12-07	19	64	male	35.3	10.4	0	0	0	0	0	0	0	0	0	0	0	0	0.646667	0.0416333	0.66	0.6	0.68
117	2017-12-07	10		male	39.9	8.5	1	0	0	1	62787.9	45.2347	38400	0	0	0	0	0	3.11333	0.355293	3.46	3.13	2.75
118	2017-12-07	47	71	male	37.8	9.9	0	0	0	0	0	0	0	0	0	0	0	0	0.373333	0.0873689	0.35	0.3	0.47
119	2017-12-07	24	50	female	37.8	8	1	0	0	0	0	0	0	0	0	0	0	0	0.986667	0.37072	0.83	0.72	1.41
120	2017-12-08	10	25	male	35.3	8.7	0	0	0	1	12174.6	0	0	0	14400	0	0	0	43.1333	2.03922	41.61	45.45	42.34
121	2017-12-08	36	49	female	36.9	9.5	0	0	0	0	0	0	0	0	0	0	0	0	1.37667	0.0896289	1.32	1.48	1.33
122	2017-12-08	41	60	male	35.3	10.1	0	0	0	0	0	0	0	0	0	0	0	0	0.73	0.034641	0.75	0.75	0.69
123	2017-12-08	32	74	male	36.4	11.1	1	0	0	0	0	0	0	0	0	0	0	0	0.783333	0.118462	0.72	0.92	0.71
124	2017-12-08	37	60	female	35.7	10.1	0	0	1	0	0	22506.6	0	0	7049.5	194.5	0	0	45.68	6.21134	42.25	52.85	41.94
125	2017-12-08	19	65	male	36.9	9.7	0	1	0	0	189.158	0	0	64	0	0	0	0	4.61333	1.02256	3.94	5.79	4.11
126	2017-12-08	47	63	male	36.7	10.3	0	0	1	0	0	0	0	0	0	0	0	0	1.00667	0.311341	1.04	0.68	1.3
127	2017-12-08	3	13	male	35.8	7.4	0	0	0	0	0	0	0	0	0	0	0	0	1.51	0.283549	1.41	1.29	1.83
128	2017-12-08	27	52	female	35.8	9.4	0	0	0	0	0	0	0	0	0	0	0	0	0.866667	0.0757188	0.78	0.92	0.9
129	2017-12-08	4	11	male	36	8.2	0	0	0	0	0	0	0	0	0	0	0	0	3.07667	0.247857	2.97	2.9	3.36
130	2017-12-08	41	50	male	38.4	7.4	0	0	0	1	16837.1	0	5600	40	0	0	0	0	4.67	1.45434	4.06	3.62	6.33
131	2017-12-11	54	60	female	35.6	9	1	0	0	0	0	0	0	0	0	0	0	0	0.82	0.275136	1.1	0.55	0.81
132	2017-12-11	25	54	male	35.4		0	1	0	0	28508.2	0	22721.5	0	0	0	0	0	20.4733	0.0981495	20.36	20.53	20.53
133	2017-12-11	42	80	male	35.8	9.5	0	0	0	0	7040.13	0	1833	0	0	0	0	0	4.46667	0.140475	4.48	4.6	4.32
134	2017-12-11	23	57	male	34.5	10.3	1	0	0	0	0	0	0	0	0	0	0	0	0.643333	0.20502	0.88	0.53	0.52
135	2017-12-11	12	30	male	35.8	9.1	1	0	0	0	0	307.77	0	0	0	0	0	0	1.35667	0.0896289	1.46	1.3	1.31
136	2017-12-11	3	12	female	38.4		0	0	0	0	0	31.8833	0	0	0	0	0	0	1.20333	0.339755	1.58	1.11	0.92
137	2017-12-11	2	10	male	35.8	8.3	0	0	0	0	0	0	0	0	0	0	0	0	2.59667	0.134288	2.54	2.75	2.5
138	2017-12-11	19	41	female	36.7		0	0	0	0	20.1819	0	0	0	0	0	0	0	1.19333	0.375278	1.21	1.56	0.81
139	2017-12-11	40	63	female	37.1		0	0	0	0	0	0	0	0	0	0	0	0	0.97	0.2498	1.25	0.77	0.89
140	2017-12-12	15	45	female	37.8	8.9	0	0	0	1	12765.3	0	8667	0	0	0	0	0	6.63333	0.364737	6.73	6.94	6.23
141	2017-12-12	22	69.5	female	35.9	11.5	1	0	1	0	0	0	0	0	0	0	0	0	1.20667	0.376475	0.96	1.02	1.64
142	2017-12-12	4	15	female	37.2	7.3	0	0	0	1	18659.9	0	0	0	0	0	0	0	4.21	0.274044	4.31	4.42	3.9
143	2017-12-12	30	46	female	35.9	8.7	1	0	0	0	0	0	0	0	16	0	0	0	1.7	0.636632	1.41	2.43	1.26
144	2017-12-12	21	51	female	35.3	7.9	0	0	0	0	0	0	0	0	0	0	0	0	0.646667	0.10504	0.75	0.54	0.65
145	2017-12-12	23	61	female	35.9	11	0	0	0	0	0	0	0	0	0	0	0	0	3.8	0.383145	3.54	3.62	4.24
146	2017-12-12	36	56	male	36.6	9.8	0	0	0	0	0	0	0	0	0	0	0	0	1.12333	0.16773	0.93	1.23	1.21
147	2017-12-12	5	17	female	37.1	8	0	0	0	0	0	0	0	0	0	0	0	0	1.97333	0.41489	2.42	1.9	1.6
148	2017-12-12	34	70	female	36.7	8.5	0	0	0	1	85963.1	0	10039	0	0	0	0	0	4.11333	0.165025	4.16	3.93	4.25
149	2017-12-13	4	11	male	35.8	8.7	1	0	0	0	9.54218	0	0	0	0	0	0	0	8.07333	0.655006	8.73	7.42	8.07
150	2017-12-13	13	45	male	36.5	10	0	0	0	1	2120.66	482.026	800	0	1072	0	0	0	19.87	2.39627	22.31	19.78	17.52
152	2017-12-13	6	21	female	38.6		0	0	1	0	0	13625.8	14154	0	2462	77	0	0	35.6833	1.84186	37.24	36.16	33.65
153	2018-01-08	13	53	female	36.3		0	0	0	1	134926	52.4187	24000	40	0	0	0	0	34	1.04484	34.84	34.33	32.83
154	2018-01-08	3	11	female	36.1		0	0	0	0	0	0	0	0	0	0	0	0	0.76	0.132288	0.66	0.71	0.91
155	2018-01-08	9	24	female	37.8		0	1	0	0	0	0	0	0	0	0	0	0	0.716667	0.0321455	0.68	0.73	0.74
156	2018-01-08	2	9.4	female	36		0	0	0	0	0	0	0	0	0	0	0	0	1.69333	0.110604	1.59	1.81	1.68
157	2018-01-08	10	30	male	36		1	1	0	0	0	0	0	0	0	0	0	0	2.46333	0.141892	2.31	2.59	2.49
159	2018-01-08	14	36	male	37.9		0	0	0	1	0	0	0	0	0	0	0	0	1.02	0.236432	0.8	1.27	0.99
160	2018-01-08	16	60	male	39.3		0	0	0	1	922503	0	19208	0	0	0	0	0	3.39333	0.284488	3.2	3.26	3.72
161	2018-01-09	4	16	male	35.5		0	0	0	0	0	61366.7	0	0	14400	0	0	0	360.217	41.0035	378.23	389.13	313.29
162	2018-01-09	3	12	male	36	8.1	0	0	0	0	0	0	0	0	0	0	0	0	1.51333	0.251661	1.78	1.28	1.48
164	2018-01-09	32	72	female	36	6.7	1	0	0	0	0	0	0	0	0	0	0	0	0.68	0.052915	0.74	0.66	0.64
165	2018-01-09	3	10	female	37.5	9.3	0	0	0	1	92115.3	0	90301	0	0	0	0	0	147.08	4.85519	147.13	151.91	142.2
166	2018-01-10	28		female	38.2	9.5	0	0	0	1	1870.24	0	0	672	0	0	0	0	2.71	0.233024	2.97	2.64	2.52
167	2018-01-10	33	75	female	36	6.9	0	0	0	0	0	0	0	0	0	0	0	0	0.983333	0.141539	0.82	1.06	1.07
168	2018-01-10	67	45	male	36.5	9	0	0	0	0	0	0	0	0	0	0	0	0	2.63	0.819024	1.89	2.49	3.51
169	2018-01-10	2	11.5	male	36.5	9.5	0	0	0	0	0	0	0	0	0	0	0	0	2.86667	0.276104	2.8	2.63	3.17
170	2018-01-11	38	48	female	36.4	8	0	0	0	0	0	0	0	0	0	0	0	0	1.36333	0.691761	0.61	1.97	1.51
171	2018-01-11	12	28	male	37.9	4.7	0	0	0	1	56046.3	0	12000	160	0	0	0	0	41.4067	0.061101	41.42	41.46	41.34
172	2018-01-11	35	69	female	36.8	8.9	1	0	0	0	0	0	0	0	0	0	0	0	1.05	0.31749	1.41	0.81	0.93
173	2018-01-11	10	36	male	36.2	9.3	0	0	0	1	195183	0	28800	0	0	0	0	0	17.6933	0.175024	17.87	17.69	17.52
174	2018-01-11	44	57	male	36.2	9.4	0	0	0	0	0	0	0	0	0	0	0	0	1.24	0.08544	1.25	1.15	1.32
175	2018-01-11	4	10	female	38.1	8.9	0	0	0	1	11823.4	22.1524	1133.5	0	0	0	0	0	0.57	0.0360555	0.58	0.6	0.53
176	2018-01-11	25	53	male	36.8	11.5	0	0	0	0	0	0	0	0	0	0	0	0	3.94333	0.246847	4.01	3.67	4.15
177	2018-01-11	8	28	female	40.1	8	1	0	1	0	0	169201	13600	0	9600	0	0	0	538.197	19.7129	543.38	554.8	516.41
178	2018-01-15	10	20	male	35.8		1	0	0	1	206074	0	28040	629	0	0	0	0	84.7967	2.65319	85.58	81.84	86.97
179	2018-01-15	6	19	female	35.4	6.1	1	0	0	0	0	41088.6	0	0	1225	64	0	0	128.41	2.91069	131	125.26	128.97
180	2018-01-15	33	68	female	36.8	9.6	0	0	0	0	0	0	0	0	0	0	0	0	0.626667	0.0665833	0.61	0.57	0.7
181	2018-01-15	7	15	male	36.5	5	1	0	0	1	56453.2	5335.06	4267	0	2133	0	0	0	24.0033	5.16039	29.96	21.16	20.89
182	2018-01-15	48	68	male	35.1	9.3	0	0	0	0	0	0	0	0	0	0	0	0	0.803333	0.130512	0.94	0.68	0.79
183	2018-01-15	36	100	female	35.6	9.3	0	0	0	0	0	0	0	0	0	0	0	0	0.886667	0.0802081	0.81	0.88	0.97
184	2018-01-16	24	49	female	36		0	0	1	0	1334.59	35280.3	0	0	28650	404	0	0	364.473	9.14011	359.73	358.68	375.01
185	2018-01-16	2	12.5	male	36		0	0	0	0	21.8824	13667.2	0	0	35400	1020	0	0	192.267	4.8419	197.61	188.17	191.02
186	2018-01-16	42	39	female	36.9		1	1	0	0	294.963	0	0	0	0	0	0	0	1.11333	0.285715	0.91	0.99	1.44
187	2018-01-16	5	16	male	39.5		0	0	0	1	547802	0	51440	0	0	0	0	0	136.41	7.04083	132.7	132	144.53
188	2018-01-16	50	46	female	35.8		0	0	0	0	0	0	0	0	0	0	0	0	4.65333	0.516269	4.9	5	4.06
189	2018-01-16	7	19	male	36		0	0	0	0	0	0	0	0	0	0	0	0	2.43333	0.440719	2.75	2.62	1.93
190	2018-01-16	17	53	male	35.8		0	0	0	0	0	0	0	0	0	0	0	0	3.11667	0.346747	3.22	3.4	2.73
191	2018-01-22	2	12	female	35.1	9.1	1	0	0	0	0	0	0	0	0	0	0	0	13.2533	0.353459	13.66	13.08	13.02
193	2018-01-22	28	50	female	36.3	8.3	0	1	0	0	0	0	0	0	0	0	0	0	1.96333	0.482321	1.7	2.52	1.67
194	2018-01-22	18	55	female	36	9.5	0	0	0	1	4587.74	0	9600	0	0	0	0	0	12.63	1.01681	11.58	12.7	13.61
195	2018-01-22	53	86	male	36.4	11.6	0	1	0	0	0	0	0	0	0	0	0	0	3.17667	2.82072	6.4	1.16	1.97
196	2018-01-22	70	55	male	36.2	10.6	0	0	0	0	0	0	0	0	0	0	0	0	1.24333	0.138684	1.09	1.36	1.28
197	2018-01-22	13	53	female	35	8.4	0	0	1	0	0	1060.55	0	0	832	0	0	0	5.23	1.46769	5.68	6.42	3.59
198	2018-01-22	25	52	female	35.2	7.1	1	0	0	0	0	0	0	0	0	0	0	0	1.70667	0.228546	1.56	1.59	1.97
199	2018-01-22	80	49	female	35.7	6	1	0	0	0	0	0	0	0	0	0	0	0	2.46333	0.602107	2.95	2.65	1.79
200	2017-12-11	21	59	female	36		0	0	0	0	0	0	0	0	0	0	0	0	0.63	0.250599	0.65	0.87	0.37
201	2017-12-11	19	48	female	37.6		0	0	0	0	21.1701	0	0	0	1020	0	0	0	16.22	1.71546	17.74	14.36	16.56
202	2017-12-11	6	21	male	39		1	0	0	1	0	0	20373	3059	0	0	0	0	170.41	109.986	92.08	123	296.15
203	2018-01-08	28	92	male	37		0	0	0	1	58326.1	0	9101.5	0	0	0	0	0	7.91667	0.102144	7.8	7.99	7.96
204	2018-01-08	23	53	female	37.1		0	0	0	1	3213.89	0	1603	0	0	0	0	0	7.21333	0.122202	7.08	7.32	7.24
205	2018-01-08	17	54	female	37.5		1	0	0	1	0	0	53374.5	0	0	0	0	0	34.0167	2.60126	34.61	31.17	36.27
206	2018-01-08	45	89	female	36.6		0	0	0	1	0	0	856	0	0	0	0	0	3.17667	0.922894	4.23	2.79	2.51
207	2018-01-08	42	44	female	36.1		1	0	0	0	0	0	0	0	0	0	0	0	1.72667	0.148436	1.69	1.6	1.89
208	2018-01-08	43	55	female	36.7		0	0	0	0	1593.09	0	0	0	0	0	0	0	1.78333	0.733576	1.53	1.21	2.61
209	2018-01-08	7	20	female	36.5		0	0	0	0	0	0	0	0	0	0	0	0	3.5	0.771298	4.37	2.9	3.23
210	2018-01-10	50	42	female	36.1		1	0	0	0	7604.02	0	0	0	0	0	0	0	9.66333	0.447363	9.27	9.57	10.15
211	2018-01-10	9	21	female	36.5		0	0	0	0	0	88.2041	0	0	0	0	0	0	5.43667	0.112398	5.56	5.41	5.34
212	2018-01-10	25	51	female	37.6		0	0	1	0	41376.6	0	0	0	1342.5	0	0	0	7.20667	0.500033	7.2	6.71	7.71
213	2018-01-10	60	54	female	37		1	0	0	0	0	0	0	0	0	0	0	0	2.27333	0.181751	2.33	2.07	2.42
214	2018-01-10	32	49	male	36.8		1	0	0	0	0	0	0	0	0	0	0	0	6.19333	0.835244	5.37	6.17	7.04
215	2018-01-10	10	21	male	35		0	0	0	1	0	0	0	0	6941	235	0	0	192.633	8.91681	188.9	186.19	202.81
216	2018-01-10	5	15	male	38.8		0	0	1	0	1.32435e+06	0	7920	160	1040	0	0	0	39.8167	4.45	42.99	41.73	34.73
217	2018-01-10	60	48	male	36.4		1	0	0	0	0	0	0	0	0	0	0	0	2.3	0.536749	2.7	1.69	2.51
218	2018-01-12	4	13	male	39.8		1	0	0	1	0	0	9632	0	0	0	0	0	173.09	4.69435	176.52	167.74	175.01
219	2018-01-12	5	12	female	39.3		0	0	0	1	0	0	10824	0	1412	0	0	0	28.27	0.396106	28.7	28.19	27.92
220	2018-01-12	2	10	female	37.1		1	0	0	0	0	0	0	0	0	0	0	0	2.00667	0.255408	1.76	2.27	1.99
221	2018-01-12	3	11.5	male	36.3		1	0	0	0	0	0	0	0	0	0	0	0	2.48	0.834686	2.3	1.75	3.39
222	2018-01-12	53	68	female	36.3		0	0	0	1	0	0	16045.5	0	0	0	0	0	2.35	0.520865	2.44	2.82	1.79
223	2018-01-15	39	58	female	36		1	0	0	1	183212	0	71231	0	0	0	0	0	207.86	2.53083	205	209.81	208.77
224	2018-01-15	35	56	female	36.2		1	0	0	0	0	0	0	0	0	0	0	0	1.81	0.182483	1.9	1.93	1.6
225	2018-01-15	29	56	male	35.9		1	0	0	1	0	0	7164.5	0	0	0	0	0	35.7433	1.62482	33.98	36.07	37.18
226	2018-01-15	40	42	female	36.7		1	0	0	0	0	0	0	0	0	0	0	0	5.39667	1.85052	6.64	6.28	3.27
227	2018-01-22	7	20	female	37.1		0	1	0	0	0	0	0	0	31.5	0	0	0	8.47333	1.98147	7.61	10.74	7.07
228	2018-01-22	3	13	female	36.3		1	0	1	0	0	0	0	0	1494.5	115.5	0	0	107.373	3.88889	105.44	111.85	104.83
229	2018-01-22	5	18	male	35		1	0	0	1	0	0	6386.5	0	734	0	0	0	20.6233	0.470779	20.08	20.88	20.91
230	2018-01-22	37	52	female	36.6		0	0	0	1	4134.47	0	297.5	0	0	0	0	0	3.36	0.236432	3.26	3.63	3.19
231	2018-01-22	18	48	male	37.4		1	0	1	0	895.848	0	0	0	0	0	0	0	29.09	0.743572	28.29	29.76	29.22
232	2018-01-22	11	25	male	36.1		0	0	0	0	0	0	0	0	0	0	0	0	5.02	0.31749	5.26	4.66	5.14
233	2018-01-22	21	46	female	36.1		0	0	0	0	0	0	0	0	0	0	0	0	2.88667	0.609125	2.53	2.54	3.59
234	2018-01-22	23	54	female	36.5		0	0	0	1	1.68502e+06	0	111300	0	0	0	0	0	163.197	17.6308	163.39	180.73	145.47
235	2018-01-24	35	50	female	38	10.1	1	1	0	0	40661.5	0	3507	0	0	0	0	0	13.5033	0.369504	13.93	13.29	13.29
236	2018-01-24	18	51	female	38.4	10.2	1	0	0	0	0	0	0	0	0	0	0	0	4.00667	0.0550757	4.06	3.95	4.01
237	2018-01-24	22	69	female	36.6	12.1	0	0	0	1	0	0	2758	0	0	0	0	0	2.83	0.225167	2.84	3.05	2.6
238	2018-01-24	30	34	female	36.2	11.1	0	0	0	0	90569.9	0	16889	0	0	0	0	0	2.94667	0.15885	2.85	2.86	3.13
239	2018-01-24	7	19	male	36.4	8.7	1	0	1	0	0	0	0	0	1152	0	0	0	34.44	0.550545	34.29	33.98	35.05
240	2018-01-31	6	18	female	36.6	9.4	0	0	0	1	65673.1	0	38207	0	0	0	0	0	8.91333	0.0950438	9.01	8.91	8.82
241	2018-01-31	3	12	male	38.6	10.6	0	0	0	0	0	0	0	0	0	0	0	0	1.07333	0.132035	0.93	1.1	1.19
242	2018-01-31	41	53	male	36.1	12.8	1	0	0	0	0	0	0	0	0	0	0	0	1.77333	0.104083	1.69	1.89	1.74
243	2018-02-02	40	54	female	36.2	9.6	1	0	0	0	0	0	0	0	0	0	0	0	4.15	0.746458	3.77	3.67	5.01
244	2018-02-02	17	53	female	37.1	13.6	0	0	0	1	0	0	100784	0	0	0	0	0	62.0267	7.78077	54.31	61.9	69.87
245	2018-02-02	11	30	male	36.2	10	1	0	0	0	0	0	0	0	0	0	0	0	1.77333	0.26727	1.59	2.08	1.65
246	2018-02-02	44	46	female	36.1	11.8	1	0	0	0	0	0	0	0	0	0	0	0	1.18667	0.070946	1.2	1.25	1.11
247	2018-02-02	17	45	female	35.8	8.8	0	0	0	0	0	0	0	0	0	0	0	0	1.66	0.0953939	1.75	1.67	1.56
248	2018-02-02	24	67	male	38.3	11	0	0	0	1	0	0	2568	0	0	0	0	0	14.66	0.103923	14.78	14.6	14.6
249	2018-02-02	32	48	female	36.8	13.4	0	0	0	0	0	0	0	0	0	0	0	0	1.77	0.0264575	1.78	1.74	1.79
250	2018-02-07	11	25	female	36.2	9.8	0	0	0	1	0	887.712	0	0	1165.5	0	0	0	32.0967	1.82308	34.2	31.12	30.97
251	2018-02-07	24	51	male	36	13.4	1	0	0	1	0	0	1860	0	0	0	0	0	4.62333	0.696372	4.03	5.39	4.45
252	2018-02-07	33	71	female	36.1	9	1	0	0	0	0	0	0	0	0	0	0	0	1.57	0.19975	1.8	1.47	1.44
253	2018-02-09	16	52	female	36.2	10.1	0	0	0	0	0	0	0	0	0	0	0	0	7.65667	0.548574	7.03	8.05	7.89
254	2018-02-09	16	60	female	36.9	10.7	0	0	0	1	0	0	7357.5	0	0	0	0	0	19.0433	0.837038	19.95	18.3	18.88
255	2018-02-09	24	49	female	37	9.9	1	0	0	0	0	0	0	0	0	0	0	0	2.05	0.185203	1.98	2.26	1.91
256	2018-02-12	50	68	female	36.5	10.8	1	0	0	0	0	12.9479	0	0	0	0	0	0	1.52667	0.22723	1.49	1.32	1.77
257	2018-02-12	45	60	female	36	10.6	0	0	0	0	0	0	0	0	0	0	0	0	4.24	0.01	4.24	4.25	4.23
258	2018-02-12	12	29	male	36.3	10.9	0	0	0	0	0	0	0	0	0	0	0	0	1.71333	0.320832	1.74	1.38	2.02
259	2018-02-12	16	50	female	37.3	10.2	0	0	0	1	0	0	574	0	0	0	0	0	9.39667	0.279344	9.15	9.34	9.7
260	2018-02-12	43	59	male	36.8	14.9	0	0	0	1	457406	0	14490.5	0	0	0	0	0	5.10333	0.948754	4.03	5.45	5.83
261	2018-02-12	23	51	female	36.3	10.2	1	0	0	1	0	0	0	0	0	0	0	0	1.66	0.170587	1.8	1.71	1.47
262	2018-02-14	50	54	male	36.2	13.8	1	0	0	0	0	0	0	0	0	0	0	0	1.90333	0.198578	2.12	1.73	1.86
263	2018-02-14	42	86	female	36.3	10	0	0	0	0	0	0	0	0	0	0	0	0	1.26333	0.0907377	1.16	1.33	1.3
264	2018-02-19	12	37	female	36.8	10.6	1	0	0	1	20491.8	0	10325	0	0	0	0	0	12.9133	1.03002	14.04	12.68	12.02
265	2018-02-19	13	48	male	37.2	8.2	1	0	0	1	0	0	3414.5	0	0	0	0	0	10.58	0.117898	10.45	10.68	10.61
266	2018-02-19	5	15	female	35.9	9.6	0	0	0	1	0	0	11659	0	0	0	0	0	33.39	10.2735	44.97	29.83	25.37
267	2018-02-19	48	46	female	36.6	10	1	0	0	1	0	0	5767.5	912	0	0	0	0	88.2467	1.46551	86.86	89.78	88.1
268	2018-02-19	37	50	male	36.2	11.1	1	0	0	0	0	0	0	0	0	0	0	0	2.20333	0.0757188	2.17	2.15	2.29
269	2018-02-19	26	56	female	37.8	12.6	0	0	0	1	0	0	17696.5	0	0	0	0	0	7	0.0754983	6.92	7.07	7.01
270	2018-02-19	22	52	female	35	10.9	0	0	0	0	0	0	0	0	0	0	0	0	1.36	0.0888819	1.39	1.43	1.26
271	2018-02-21	15	46	female	39.4	13.3	1	0	0	1	0	0	928	0	0	0	0	0	6.31333	0.145717	6.33	6.45	6.16
272	2018-02-21	43	46	female	36.1	4.2	0	0	0	0	0	0	0	0	0	0	0	0	2.19333	0.750489	1.33	2.56	2.69
273	2018-02-21	40	58	female	36	10.8	1	0	0	0	0	0	0	0	0	0	0	0	2.86333	1.70579	4.81	2.15	1.63
274	2018-02-21	6	16	male	38.5	9.4	1	0	0	1	86004	375.849	6447	117	6913	0	0	0	170.133	6.64541	168.51	164.45	177.44
275	2018-02-21	25	42	female	36.3	13.1	0	0	0	0	0	0	0	0	0	0	0	0	4.54667	0.286764	4.28	4.51	4.85
276	2018-02-23	10	23	female	36	10.1	1	0	1	0	0	0	571	0	1683	349	0	0	83.3533	0.438216	83.84	82.99	83.23
277	2018-02-23	13	45	male	36.2	13.3	1	0	0	0	0	0	0	0	0	0	0	0	1.38333	0.150444	1.37	1.24	1.54
278	2018-02-23	5	16	male	35.5	10.3	1	0	0	0	0	0	0	0	0	0	0	0	2.33	0.10583	2.37	2.21	2.41
279	2018-02-23	24	42	female	36.5	11.5	1	0	0	0	0	0	0	0	0	0	0	0	1.67667	0.181475	1.47	1.81	1.75
280	2018-02-26	35	36	female	35.7	9.5	1	0	0	0	0	0	0	0	0	0	0	0	2.99	0.183576	3.07	3.12	2.78
281	2018-02-26	18	43	female	36	9.7	1	0	0	0	0	0	0	0	0	0	0	0	1.47	0.069282	1.51	1.51	1.39
282	2018-02-26	36	74	female	36.5	10.2	0	0	0	0	0	39.6611	0	0	0	0	0	0	1.87667	0.362261	2.19	1.48	1.96
283	2018-02-26	30	49	female	36.2	12.9	0	0	0	0	0	0	0	0	0	0	0	0	3.00667	0.56748	2.52	2.87	3.63
284	2018-02-26	8	22	male	38.8	10.2	1	0	0	1	0	0	18470.5	0	0	0	0	0	24.0967	0.44859	23.9	24.61	23.78
285	2018-02-28	2	10.5	female	36.4	10.4	1	0	0	0	0	0	0	0	0	0	0	0	2.27333	0.489524	1.75	2.72	2.35
286	2018-03-05	33	62	female	36.2	9.5	1	0	0	0	0	0	0	0	0	0	0	0	2.43667	0.115902	2.33	2.42	2.56
287	2018-03-07	39		male	38.8	12.1	0	0	0	0	0	0	654	0	0	0	0	0	2.46667	0.453468	2.99	2.19	2.22
288	2018-03-07	42	82	female	35.8	11.2	1	0	0	0	0	0	0	0	0	0	0	0	1.21667	0.152753	1.05	1.35	1.25
289	2018-03-07	46	44	male	36.7	6.7	1	0	0	0	0	0	0	0	0	0	0	0	9.17667	0.443772	8.81	9.05	9.67
290	2018-03-07	42	59	male	36.3	12.5	1	0	0	0	0	0	0	0	0	0	0	0	1.15333	0.231157	1.01	1.03	1.42
291	2018-03-07	52	44	male	37.1	13.5	0	1	0	0	0	0	0	0	0	0	0	0	2.74	0.521632	2.93	3.14	2.15
292	2018-03-07	65	78	male	36.7	12.7	1	0	0	0	0	0	0	0	0	0	0	0	2.86	0.14	2.92	2.96	2.7
293	2018-03-07	12	24	male	36.2	10.2	1	0	0	0	0	0	0	0	0	0	0	0	86.6967	6.22482	85.48	81.17	93.44
294	2018-03-07	5	16	male	36.7	8.6	1	0	0	0	0	0	0	0	72	0	0	0	8.06667	0.174738	8.26	7.92	8.02
295	2018-03-07	21	54	male	38.2	12.9	1	0	0	1	17712.1	0	348	0	0	0	0	0	2.24	0.31225	2.49	2.34	1.89
296	2018-03-07	56	50	male	36.3	12.9	1	0	0	0	0	0	0	0	0	0	0	0	3.84	0.445084	3.85	4.28	3.39
297	2018-03-16	3	12	male	36.9	12.3	1	0	0	0	140.861	0	0	0	0	0	0	0	3.15333	0.546474	3.38	3.55	2.53
298	2018-03-16	38	71	female	36.1	8.7	1	1	0	0	286.388	0	0	95	0	0	0	0	6.69333	1.07006	7.77	6.68	5.63
299	2018-03-16	18	56	male	36.4	15	0	0	0	0	0	0	0	0	0	0	0	0	1.90333	0.3073	1.62	2.23	1.86
300	2018-03-19	28	52	female	36	11.1	0	0	0	0	0	0	0	0	0	0	0	0	0.993333	0.359212	0.93	0.67	1.38
301	2018-03-19	11	39	female	37.3	12.1	0	0	0	0	0	46.3401	0	0	270	0	0	0	4.86	0.91	4.21	4.47	5.9
302	2018-03-19	23	59	female	36.5	12.7	1	0	0	0	0	0	0	0	0	0	0	0	0.703333	0.0288675	0.67	0.72	0.72
303	2018-03-19	29	53	male		10	1	1	0	0	0	0	0	0	0	0	0	0	1.34333	0.336056	1.05	1.71	1.27
304	2018-03-19	14	49.5	female	36.4	9.8	1	0	0	0	0	0	0	0	79	0	0	0	5.37667	1.26231	6.06	6.15	3.92
305	2018-03-19	22	58	female	36.9	11.3	0	0	0	0	0	0	0	0	0	0	0	0	1.16333	0.254034	1.31	0.87	1.31
306	2018-03-19	32	61	female	37	13.2	1	0	0	0	0	0	0	0	0	0	0	0	9.6333	0.270247	9.62	9.91	9.37
307	2018-03-19	15	52	male	37	11	1	0	0	0	0	0	0	0	0	0	0	0	5.00333	0.291433	5.31	4.73	4.97
308	2018-03-21	65	69	female	36	10.7	0	0	0	0	0	0	0	0	0	0	0	0	0.946667	0.16773	1.14	0.84	0.86
309	2018-03-21	15	45	female	36.2	11.2	0	0	0	0	0	0	0	0	0	0	0	0	0.833333	0.119304	0.7	0.93	0.87
310	2018-03-21	7	17	male	36.4	7.1	1	1	0	0	908.26	0	0	0	0	0	0	0	7.80333	0.26727	7.68	8.11	7.62
311	2018-03-21	25	40	female	36	13.6	1	0	0	0	0	0	0	0	0	0	0	0	1.37333	0.191398	1.16	1.43	1.53
312	2018-03-21	12	36	female	36.2	13.7	1	0	0	0	0	0	0	0	0	0	0	0	2.77333	0.247857	2.55	2.73	3.04
313	2018-03-21	45	48	female	36.3	11.3	1	0	0	0	0	0	0	0	0	0	0	0	1.9	0.1253	1.91	1.77	2.02
314	2018-03-23	7	24	female	36	10.2	0	0	1	0	0	0	0	0	11807.5	530.5	0	0	775.527	73.52	853.77	707.88	764.93
315	2018-03-23	3	14	female	36	7.4	1	0	0	1	2214.59	0	446	0	0	0	0	0	28.36	1.09412	27.1	28.91	29.07
316	2018-03-23	11	24	male	36.3	11	0	0	0	0	0	0	0	0	0	0	0	0	1.77333	0.0493288	1.83	1.74	1.75
317	2018-03-23	9	23	male	36.2	11.2	1	0	0	0	0	0	0	0	0	0	0	0	3.48333	0.085049	3.45	3.42	3.58
318	2018-03-23	22	55	female	39	11	1	0	0	1	0	0	4856	0	0	0	0	0	4.70333	0.258908	4.9	4.41	4.8
319	2018-03-26	5	20	female	36.8	11.9	0	1	0	0	0	0	0	0	0	0	0	0	1.31333	0.122202	1.42	1.18	1.34
320	2018-03-26	7	17	male	37	5.9	1	0	0	1	0	0	190	48	0	0	0	0	36.62	0.636475	36.67	37.23	35.96
321	2018-03-26	27	53	female	38.4	10.1	1	0	1	0	0	0	0	0	192	32	0	0	9.62	0.763151	8.82	9.7	10.34
322	2018-03-26	31	54	female	36.9	9.8	0	0	0	0	0	0	0	0	0	0	0	0	1.48	0.0608276	1.41	1.52	1.51
323	2018-03-26	7	15	female	36	7.2	1	0	0	0	0	0	0	0	0	0	0	0	2.11667	0.431432	2.61	1.93	1.81
324	2018-03-26	29	37	female	36.1	8.6	1	0	0	1	2432.82	0	0	198.5	0	0	0	0	29.6967	0.4769	30.12	29.79	29.18
325	2018-03-26	31	50	female	36.3	7	0	0	0	0	0	0	0	0	0	0	0	0	1.82	0.177764	1.68	1.76	2.02
326	2018-03-28	26	49	female	37.3	11.7	1	0	0	0	0	0	0	0	0	0	0	0	3	0.307896	2.92	3.34	2.74
327	2018-03-28	3	15	male	36.6	11.4	1	0	0	1	0	0	0	0	0	0	0	0	1.57	0.160935	1.55	1.42	1.74
328	2018-03-28	14	46	female	37.3	9.9	1	0	0	0	186220	0	27142.5	0	0	0	0	0	23.74	0.647148	24.2	24.02	23
329	2018-03-28	6	18	female	36	10.1	1	0	1	0	0	53135.1	0	0	21213	219.5	0	0	443.107	66.5566	371.3	455.29	502.73
330	2018-03-28	49	50	female	37	9.1	1	0	0	0	0	0	0	0	0	0	0	0	2.75333	0.480451	2.32	2.67	3.27
331	2018-03-28	45	47	male	37.5	12.2	1	0	0	0	0	0	0	0	0	0	0	0	3.41	0.494874	3.94	2.96	3.33
332	2018-03-28	7	26	male	36.6	8	1	0	0	1	852.978	0	0	0	0	0	0	0	10.18	0.903715	10.55	10.84	9.15
333	2018-03-28	26	57	female	38.1	11.1	1	0	0	0	0	0	0	0	0	0	0	0	4.27333	0.119304	4.22	4.41	4.19
334	2018-04-04	45	55	female	37.2	10.1	0	0	1	0	0	89742.4	0	0	8118	315	0	0	610.463	20.0514	624.63	587.52	619.24
335	2018-04-04	24	55	male	35.8	14.3	1	0	0	0	0	0	0	0	0	0	0	0	1.07	0.069282	1.03	1.15	1.03
336	2018-04-04	42	77	male	37.1	14.5	1	0	0	1	0	0	0	0	0	0	0	0	1.38667	0.183394	1.53	1.45	1.18
337	2018-04-04	9	22	male	36.5	12.2	1	0	0	0	0	0	0	0	0	0	0	0	5.57	0.19975	5.4	5.79	5.52
338	2018-04-04	9	26	male	36.2	5.2	1	0	0	0	0	0	0	0	0	0	0	0	3	0.194679	2.78	3.15	3.07
339	2018-04-16	19	45	female	36.3	10.7	1	0	0	0	0	0	0	0	0	0	0	0	2.81333	0.520801	3.41	2.45	2.58
340	2018-04-16	53	51	female	37.1	7.8	1	0	0	0	0	0	0	0	0	0	0	0	0.95	0.117898	1.08	0.92	0.85
341	2018-04-16	31	44	female	36.4	10.1	0	0	0	0	0	0	0	0	0	0	0	0	3.91	0.19	3.86	4.12	3.75
342	2018-04-16	34	54	female	37.1	8.9	0	0	0	0	0	0	0	0	0	0	0	0	1.50333	0.085049	1.44	1.6	1.47
343	2018-04-16	53	72	female	36.1	8.6	1	0	0	0	0	0	0	0	0	0	0	0	1.19	0.27	1.46	0.92	1.19
344	2018-04-20	27	54	female	38.6	10.6	1	0	0	0	0	715.193	0	0	534	0	0	0	9.78333	0.524436	9.36	10.37	9.62
345	2018-04-20	26	55	male	36.7	16.4	1	0	0	0	0	0	0	0	0	0	0	0	3.27667	0.25482	3.57	3.15	3.11
346	2018-04-20	27	62	male	36.4	12.6	1	0	0	0	0	0	0	0	0	0	0	0	1.85333	0.104083	1.77	1.97	1.82
347	2018-04-20	8	18	female	36.7	10.5	1	0	0	0	0	0	0	0	0	0	0	0	0.713333	0.0950438	0.71	0.62	0.81
348	2018-04-20	27	49	female	36.5	12.2	0	0	0	0	0	0	0	0	0	0	0	0	6.60667	0.0750555	6.61	6.53	6.68
349	2018-04-25	47	55	female	36.2	10.5	1	0	0	0	0	0	0	0	0	0	0	0	5.13667	0.109697	5.26	5.1	5.05
350	2018-04-25	32	60	male	37	11.8	1	1	0	0	2751.65	0	563	0	0	0	0	0	2.76667	0.0305505	2.74	2.76	2.8
351	2018-04-25	14	44	male	36	12.6	1	0	0	0	0	0	0	0	2488	0	0	0	26.5567	1.51348	24.81	27.48	27.38
352	2018-04-25	22	48	female	36.4	4.2	1	0	0	0	0	0	0	0	0	0	0	0	7.48333	0.453909	7.72	6.96	7.77
353	2018-04-25	45	62	female	36.3	10.5	1	0	0	0	0	0	0	0	0	0	0	0	2.37	0.288271	2.68	2.11	2.32
354	2018-04-27	12	24	male	36.1	10.3	1	0	0	1	71934.6	0	7970.5	0	0	0	0	0	47.88	2.28843	47.43	50.36	45.85
355	2018-04-27	8	20	female	36.3	7.6	1	0	1	0	0	0	0	0	0	0	0	0	2.99667	0.925113	2.98	2.08	3.93
356	2018-04-27	12	39	male	36.8	11.8	1	0	0	0	0	0	0	0	0	0	0	0	2.27	0.612862	2.97	2.01	1.83
357	2018-04-27	21	45	female	36.5	11	1	0	0	0	0	0	0	0	0	0	0	0	1.95	0.174356	1.83	2.15	1.87
358	2018-04-27	11	28	male	36.7	9.6	1	0	1	0	0	11435.6	7273	0	1455	0	0	0	58.9033	1.72329	60.49	59.15	57.07
359	2018-04-30	25	81	male	38.1	13.1	1	0	0	0	0	0	0	0	0	0	0	0	2.38333	0.712344	2.06	1.89	3.2
360	2018-04-30	28	50	female	36.2	11.7	1	0	0	0	0	0	0	0	0	0	0	0	1.45	0.127671	1.48	1.56	1.31
361	2018-04-30	38	88	male		12.2	1	0	0	0	0	0	0	0	0	0	0	0	11.94	0.759737	12.22	11.08	12.52
362	2018-04-30	35	58	female	36.3	9.9	0	0	0	0	0	0	0	0	0	0	0	0	1.78	0.0556776	1.72	1.79	1.83
363	2018-04-30	14	45	female	37.4	11.3	1	0	0	0	0	0	0	0	0	0	0	0	2.51333	0.300389	2.33	2.35	2.86
364	2018-05-02	29	38	female	36.7	8.3	1	0	0	0	0	0	0	0	0	0	0	0	0.863333	0.126623	1	0.75	0.84
365	2018-05-02	23	59	female	37.1	11.2	1	0	0	0	0	0	0	0	0	0	0	0	1.91667	0.266521	1.81	2.22	1.72
366	2018-05-02	30	46	female	36.3	8.6	1	0	0	0	0	0	0	0	0	0	0	0	3.43667	0.15885	3.34	3.35	3.62
367	2018-05-02	26	48	female	36	12.1	1	0	0	0	0	0	0	0	0	0	0	0	1.45667	0.170392	1.47	1.62	1.28
368	2018-05-02	13	61	female	37.3	11.2	1	0	1	0	0	19431.4	0	0	10794	210.5	0	0	245.63	9.96321	234.23	252.67	249.99
369	2018-05-02	32	60	male	37.2	13.8	1	1	0	0	0	0	0	0	0	0	0	0	5.98333	0.985613	4.85	6.64	6.46
370	2018-05-04	7	22	female	38	12.5	1	0	0	0	0	0	0	0	0	0	0	0	2.61	0.182483	2.82	2.49	2.52
371	2018-05-04	25	51	female	38	7	1	0	0	0	0	0	0	0	0	0	0	0	2.24	0.31749	2.12	2	2.6
372	2018-05-04	29	49	female	37	10.2	1	0	0	0	0	0	0	0	16	0	0	0	2.8	0.052915	2.86	2.78	2.76
373	2018-05-04	32	64	female	36.3	13.4	1	0	0	0	0	0	0	0	0	0	0	0	1.49	0.138924	1.4	1.65	1.42
374	2018-05-04	21	50	female	37.2	11	0	0	0	0	0	0	0	0	0	0	0	0	1.52667	0.37072	1.77	1.1	1.71
375	2018-05-04	9	21	male	36.3	9	1	0	0	0	0	0	0	0	0	0	0	0	9.57667	0.438444	9.11	9.64	9.98
376	2018-05-04	5	17	male	36.4	8.2	1	0	0	1	1445.76	0	0	0	0	0	0	0	63.1467	0.660025	62.87	62.67	63.9
377	2018-05-07	3	13	female	37.7	9.4	1	0	0	0	0	0	0	0	0	0	0	0	1.37333	0.105987	1.26	1.39	1.47
378	2018-05-07	10	27	male	35.8	10.5	1	0	0	0	0	0	0	0	0	0	0	0	5.98	0.32909	5.72	6.35	5.87
379	2018-05-07	40	65	female	36.7	11.4	1	0	0	0	0	0	0	0	0	0	0	0	1.08	0.0984886	1.11	1.16	0.97
380	2018-05-07	7	18	male	35.4	9.8	0	0	0	0	0	0	0	0	0	0	0	0	1.60333	0.22745	1.35	1.67	1.79
381	2018-05-07	10	24	female	38.5	9.5	0	0	0	0	0	0	0	0	0	0	0	0	1.75667	0.411987	1.71	2.19	1.37
382	2018-05-11	10	23	male	36.3	10.5	0	0	0	0	0	0	0	0	0	0	0	0	5.63	0.07	5.6	5.58	5.71
383	2018-05-11	16	52	female	36	12.7	0	0	0	0	0	0	0	0	0	0	0	0	1.49	0.13	1.56	1.34	1.57
384	2018-05-11	11	35	male	35.5	9.9	0	0	1	0	0	0	0	0	4492.5	253.5	0	0	189.267	3.92584	185.52	193.35	188.93
385	2018-05-11	34	42	female	37.3	8.7	1	0	0	0	0	0	0	0	0	0	0	0	4.16667	0.446356	4.08	3.77	4.65
386	2018-05-11	26	45	female	36.6	10.9	0	0	0	0	0	0	0	0	0	0	0	0	1.72333	0.0665833	1.8	1.68	1.69
387	2018-05-11	23	56	male	36.8	12.2	1	1	0	0	0	0	10211	0	0	0	0	0	24.94	0.62482	24.22	25.34	25.26
388	2018-05-16	40	70	male	37	15.2	1	0	0	0	0	0	0	0	0	0	0	0	1.59333	0.0929157	1.7	1.55	1.53
389	2018-05-16	9	24	male	36.3	10.3	1	0	0	0	129.966	0	0	0	0	0	0	0	2.40333	0.334714	2.14	2.29	2.78
390	2018-05-16	29	67	male	37.2	11.7	1	0	0	0	0	0	0	0	0	0	0	0	3.51333	0.115902	3.57	3.59	3.38
391	2018-05-16	2	11	female	39.2	9.2	0	0	0	0	0	0	0	0	0	0	0	0	3.27333	0.0896289	3.17	3.33	3.32
392	2018-05-16	12	37	male	36	9.2	1	0	0	0	0	0	0	0	0	0	0	0	2.75333	0.085049	2.67	2.75	2.84
393	2018-05-18	50	57	female	36.2	10.5	0	0	0	0	0	0	0	0	0	0	0	0	2.39	0.190788	2.19	2.41	2.57
394	2018-05-18	17	59	male	37.7	11.3	1	0	0	0	0	0	0	0	0	0	0	0	14.3733	0.0960902	14.46	14.39	14.27
395	2018-05-18	35	55	male	36.5	8.9	0	0	0	0	0	0	0	0	0	0	0	0	2.55	0.317962	2.6	2.21	2.84
396	2018-05-18	2	12.5	male		8.5	1	0	0	0	0	0	0	0	0	0	0	0	2.72333	0.130512	2.62	2.68	2.87
397	2018-05-18	5	16	female	37	10.5	1	0	0	0	0	0	0	0	0	0	0	0	5	0.17088	4.98	5.18	4.84
398	2018-05-18	4	15	male	36.2	12.6	1	0	0	0	0	0	0	0	0	0	0	0	2.24333	0.15885	2.34	2.33	2.06
399	2018-05-18	23	45	female	36.7	6.1	1	0	0	0	0	0	0	0	0	0	0	0	4.45333	0.376873	4.41	4.85	4.1
400	2018-01-22	37	57	male	36.3	11.05	0	0	0	0	0	0	0	0	0	0	0	0	1.57	0.330454	1.25	1.55	1.91
401	2018-01-23	28	51	female	37.2	9.9	0	1	0	0	0	0	0	0	0	0	0	0	4.17	#DIV/0!	4.17
402	2018-01-23	24	62	male	35.2	12.2	0	0	0	0	0	0	0	0	0	0	0	0	2.98667	0.255408	3.19	3.07	2.7
403	2018-01-23	25	52	male	36.7	10	0	0	0	0	0	0	0	0	0	0	0	0	2.17	1.08264	1.56	1.53	3.42
404	2018-01-23	22	56	male	35.6	10.4	0	0	0	0	0	0	0	0	0	0	0	0	0.643333	0.023094	0.63	0.63	0.67
405	2018-01-23	2	10.2	female	39	8.7	1	0	0	0	0	0	0	0	0	0	0	0	0.61	0.160935	0.78	0.46	0.59
406	2018-01-25	40	53	male	36.4	10	0	0	0	0	0	0	0	0	0	0	0	0	1.36333	0.0493288	1.33	1.42	1.34
407	2018-01-25	35	72	female	36.1	10.6	0	0	0	0	0	0	0	0	0	0	0	0	0.82	0.18	0.64	0.82	1
408	2018-01-25	10	19	female	38.6	6.3	0	0	0	1	0	0	1407	197.5	0	0	0	0	20.0667	0.727622	20.61	19.24	20.35
409	2018-01-25	13	22	male	36.5	6.5	0	0	0	0	0	0	0	0	0	0	0	0	7.22	0.205183	7.42	7.23	7.01
410	2018-01-25	5	14	male	36.3	5.7	0	0	0	1	0	0	6272	0	0	0	0	0	2.16	0.150997	2.3	2	2.18
411	2018-01-29	29	68	female	35.2	8.1	1	0	0	0	0	0	0	0	151.5	0	0	0	11.0233	0.540956	11.37	10.4	11.3
412	2018-01-29	24	67	female	36.5	9.4	0	0	0	1	0	0	26877	0	0	0	0	0	28.5567	1.72599	29.9	26.61	29.16
413	2018-01-29	13	43	male	36.3	9.1	0	0	0	1	0	0	701	0	0	0	0	0	4.56	0.301164	4.89	4.3	4.49
414	2018-01-31	10	25	female	36.3	6.6	0	1	0	0	0	0	0	0	0	0	0	0	6.30667	0.44859	5.99	6.11	6.82
415	2018-01-31	5	26	female	36.1	7.6	1	0	0	0	0	0	0	0	0	0	0	0	2.41333	0.119304	2.55	2.33	2.36
416	2018-01-31	26	54	female	35.5	8.8	0	0	0	0	0	0	0	0	0	0	0	0	1.34667	0.240901	1.07	1.51	1.46
417	2018-01-31	64	41	male	35.1	8.7	1	0	0	0	0	0	0	0	0	0	0	0	0.656667	0.212211	0.9	0.56	0.51
418	2018-01-31	60	55	female	35.2	9.6	0	0	0	0	0	0	0	0	0	0	0	0	1.54	0.0608276	1.51	1.61	1.5
419	2018-01-31	9	24	female	37.3	6.7	1	0	1	0	10.637	256.082	0	0	240	0	0	0	57.2233	0.801582	57.81	57.55	56.31
420	2018-01-31	45	47	female	36.6	6.7	1	0	0	1	0	0	0	0	0	0	0	0	4.76333	0.37072	5.19	4.58	4.52
421	2018-02-01	30	42	female	37	8.7	1	0	1	0	0	366.199	0	0	752	32	0	0	97.8267	2.38555	100.46	95.81	97.21
422	2018-02-01	9	26	male	36.1	9.1	0	0	1	0	0	0	0	0	621	0	0	0	10.9267	0.637992	11.29	10.19	11.3
423	2018-02-01	13	39	female	36.3	9.2	0	0	0	1	82318.1	0	10985	517	0	0	0	0	76.77	2.75267	78.99	77.63	73.69
424	2018-02-01	9	25	male	38.7	7.3	1	0	0	1	53779.9	0	21138.5	487.5	0	0	0	0	54.0467	1.68298	55.99	53.08	53.07
425	2018-02-02	30	55	female	35.8	9.8	1	0	0	0	0	0	0	0	0	0	0	0	0.713333	0.193993	0.49	0.81	0.84
426	2018-02-02	25	56	female	36	6.8	0	1	0	0	0	0	0	0	0	0	0	0	2.71333	0.342101	2.59	3.1	2.45
427	2018-02-02	2	12	female	36	9.8	0	0	0	0	0	0	0	0	0	0	0	0	0.54	0.0458258	0.49	0.55	0.58
428	2018-02-02	6	16	female	37.4	9.1	1	0	1	0	0	120.641	0	0	183.5	0	0	0	6.30667	0.82203	5.52	6.24	7.16
429	2018-02-02	7	20	male	36.7	8.5	0	0	0	0	0	0	0	0	0	0	0	0	1.4	0.893532	0.68	1.12	2.4
430	2018-02-02	45	68	female	36.1	10.1	0	0	0	0	0	0	0	0	0	0	0	0	1.59	0.19975	1.81	1.42	1.54
431	2018-02-02	56	45	female	36.6	3.7	0	1	0	0	159.142	0	16	0	0	0	0	0	2.19333	0.110604	2.31	2.18	2.09
432	2018-02-28	17	50	female	38.7	8.7	0	0	0	1	24785.3	0	17239.5	0	0	0	0	0	1.38667	0.0585947	1.32	1.43	1.41
433	2018-02-28	4	11	male	36	7.2	0	1	0	0	0	1027.29	0	0	6443	424	0	0	109.453	22.1207	90.59	103.97	133.8
434	2018-02-28	21	42	female	36	6.1	1	0	0	1	56146.1	0	12153.5	1443.5	0	0	0	0	164.24	2.13127	162.41	163.73	166.58
435	2018-02-28	49	16	male	35.3	8.6	0	0	0	0	1037.45	0	762	0	0	0	0	0	1.46333	0.0750555	1.39	1.54	1.46
436	2018-02-08	50	64	female	36.1	9.6	0	0	0	0	0	0	0	0	0	0	0	0	1.06333	0.334714	1.44	0.8	0.95
437	2018-02-08	13	17	male	36.9	9	1	0	0	1	60000.7	0	10796	0	0	0	0	0	546.4	8.00562	555.37	543.85	539.98
438	2018-02-08	7	17	female	36.2	8.6	1	0	0	0	0	0	0	0	0	0	0	0	11.88	0.269072	12.18	11.8	11.66
439	2018-02-08	2	12	male	36.2	9.8	0	0	0	0	0	0	0	0	0	0	0	0	6.77	0.703633	5.96	7.12	7.23
440	2018-02-08	5	16	male	36.7	7.3	0	0	1	0	0	254.282	0	0	821	0	0	0	13.5467	1.97039	15.13	11.34	14.17
441	2018-02-12	38	54	female	36.2	9.2	0	1	0	0	0	0	0	0	0	0	0	0	2.59333	0.328836	2.22	2.72	2.84
442	2018-02-12	7	18	female	36.9	5.5	1	0	1	0	0	978.556	0	0	5440	80	0	0	101.9	1.81964	104	100.79	100.91
443	2018-02-12	8	23	female	36.4	6.6	0	0	1	0	0	1289.93	0	0	732	64	0	0	94.29	14.1308	109.69	81.92	91.26
444	2018-02-12	50	40	female	36.3	8.2	1	0	1	0	874.631	0	0	16	0	0	0	0	2.10333	0.0929157	2.18	2	2.13
445	2018-02-12	60	39	female		9	0	0	0	0	0	0	0	0	0	0	0	0	3.07333	0.113725	2.98	3.2	3.04
446	2018-02-13	3	13	female	37.9	7.9	0	0	0	0	0	0	0	0	0	0	0	0	0.993333	0.196044	0.97	1.2	0.81
447	2018-02-13	22	65	female	35.8	9.5	0	0	0	1	16166.4	0	23122.5	0	0	0	0	0	12.8933	0.920072	12.88	11.98	13.82
448	2018-02-13	19	48	female	36.6	8.1	1	0	0	1	1949.21	0	5450.5	0	0	0	0	0	10.5333	0.543078	11.04	9.96	10.6
449	2018-02-13	2	11.5	male	36.6	9.2	0	0	0	0	0	0	0	0	0	0	0	0	0.866667	0.221886	0.93	1.05	0.62
450	2018-02-13	65	48	female	36	7.6	0	0	0	0	0	0	0	0	0	0	0	0	1.76667	0.455668	1.41	2.28	1.61
451	2018-02-13	5	15	male	38.9	8.6	0	0	0	0	12388.9	0	5080	0	0	0	0	0	2.07	0.176918	1.88	2.1	2.23
452	2018-02-13	22	53	male	37.8	9.7	0	1	0	0	0	0	0	0	0	0	0	0	0.456667	0.177858	0.65	0.3	0.42
453	2018-02-13	40	50	female	35.6	10	0	1	0	0	0	0	0	0	0	0	0	0	0.573333	0.0763763	0.49	0.64	0.59
454	2018-02-15	23	51	male	36	8.4	1	1	0	0	0	0	0	0	0	0	0	0	15.53	0.704486	14.72	15.87	16
455	2018-02-15	7	18	female	36.6	3.3	1	0	0	1	21539.2	5772.38	8800	320	20800	160	0	0	298.98	11.9354	287.41	298.28	311.25
456	2018-02-15	25	55	female	36.5	7.2	1	0	0	0	0	0	0	0	0	0	0	0	2.48667	0.15885	2.4	2.67	2.39
457	2018-02-15	6	19	female	35.1	6.8	1	0	0	1	38220.8	0	17600	0	0	0	0	0	8.01667	1.33822	7.65	9.5	6.9
458	2018-02-16	20	48	female	36.5	7.2	1	0	1	0	0	0	0	0	0	0	4800	0	333.157	33.7655	322.4	370.99	306.08
459	2018-02-16	4	15	male	38	8	0	0	0	0	0	0	0	0	0	0	0	0	2.02333	0.194251	2.07	2.19	1.81
460	2018-02-16	22	57	male	36.3	10.5	1	0	0	0	0	0	0	0	0	0	0	0	1.36333	0.405257	1.83	1.16	1.1
461	2018-02-19	7	20	male	36		0	0	1	0	0	693.56	0	0	336	56	0	0	24.4267	0.837636	23.5	25.13	24.65
462	2018-02-19	78	50	female	36		0	0	0	0	0	0	0	0	0	0	0	0	4.31	0.242487	4.05	4.53	4.35
463	2018-02-19	13	50	female	35.8	7.9	0	0	0	1	9263	0	22255.5	0	0	0	0	0	54.09	1.43447	53.9	55.61	52.76
464	2018-02-19	4	12	female	37.7	4.9	0	0	0	1	131999	0	96580	640	0	0	0	0	187.66	11.8883	200.9	177.9	184.18
465	2018-02-19	6	18	female	38.5	9	0	0	0	0	0	0	0	0	0	0	0	0	0.726667	0.175594	0.91	0.71	0.56
466	2018-02-19	8	22	female	35.8		0	0	0	0	0	0	0	0	0	0	0	0	6.66667	0.22301	6.92	6.58	6.5
467	2018-02-19	35	52	male	35	2.8	1	0	0	0	0	0	0	0	0	0	0	0	1.45	0.32909	1.07	1.64	1.64
468	2018-02-20	50	49	female	36.4	5.3	1	0	0	1	6.72777	0	0	0	0	0	0	0	2.51333	0.784177	1.78	3.34	2.42
469	2018-02-20	6	18	female	36.3	6.6	1	1	0	0	196.93	0	0	192	0	0	0	0	39.85	0.793032	39.72	39.13	40.7
470	2018-02-20	17	55	male	36	7	1	0	0	1	2982.66	0	8074	3601.5	0	0	0	0	210.627	16.1718	221.85	217.94	192.09
471	2018-02-20	61	74	male	36.3	7	1	0	0	0	0	0	0	0	0	0	0	0	2.04667	0.513939	1.74	2.64	1.76
472	2018-02-20	17	50	male	36	9.1	0	0	0	0	0	0	0	0	0	0	0	0	6.83	0.304138	6.63	7.18	6.68
473	2018-02-20	6	21	female	35.3	6.3	0	0	1	0	0	3219.21	0	0	4092	380.5	0	0	106.767	5.18022	112.63	104.86	102.81
474	2018-02-20	26	72	female	36.8	8.8	1	0	1	0	0	522.188	0	0	1460.5	0	0	0	24.1567	1.90789	25.4	25.11	21.96
475	2018-02-20	12	40	female	36.6	8.5	0	0	1	0	0	2560.37	0	0	1678	167.5	0	0	58.74	3.30291	61.96	55.36	58.9
476	2018-02-21	21	49	female	35.5	8.7	1	0	0	0	0	0	0	0	0	0	0	0	1.16333	0.0723418	1.08	1.21	1.2
477	2018-02-21	14	42	female	36.9	4	1	0	0	1	15437	0	11000	360	0	0	0	0	21.18	1.07429	21.83	21.77	19.94
478	2018-02-21	56	56	female	35.1	8.7	0	0	0	0	0	0	0	0	0	0	0	0	1.13667	0.281129	1	0.95	1.46
479	2018-02-21	21	54	male	36.4	10.1	1	0	0	1	44929.2	0	0	6520	0	0	0	0	213.11	41.0833	257.31	176.09	205.93
480	2018-02-21	38	69	female	37.8	8.5	0	0	0	0	0	0	0	0	0	0	0	0	2.78333	0.798269	2.03	2.7	3.62
481	2018-02-23	5	21	female	34.9	9.7	1	0	0	1	15.3215	185.971	0	0	144	32	0	0	5.40667	0.485833	5.93	4.97	5.32
482	2018-02-23	3	13	female	35.8	8.6	0	0	0	0	0	0	0	0	0	0	0	0	2.45667	0.970069	3.52	2.23	1.62
483	2018-02-23	3	10	female	34.8	6.7	0	0	0	1	2827.58	0	5600	80	0	0	0	0	16.68	1.02591	17.73	16.63	15.68
484	2018-02-23	4	15	female	36.1	9.3	0	0	1	0	0	13213.7	0	0	15097	1349	0	0	582.157	56.5972	644.83	566.86	534.78
485	2018-02-23	34	50	female	37.7	3.7	0	0	0	0	0	0	0	0	0	0	0	0	4.34333	2.32612	2.51	3.56	6.96
486	2018-02-23	7	21	male	37.1	9.7	0	0	0	0	0	0	0	0	0	0	0	0	1.65667	0.366652	2.08	1.44	1.45
487	2018-02-26	21	61	female	36.8	11.4	0	0	0	0	0	0	0	0	0	0	0	0	0.746667	0.0503322	0.7	0.74	0.8
488	2018-02-26	45	48	female	36	9.5	1	0	0	1	3892.66	0	0	0	0	0	0	0	6.07333	0.654548	5.89	5.53	6.8
489	2018-02-26	19	56	male	36	9.5	0	0	0	1	937.632	0	112	80	0	0	0	0	3.60667	0.606658	2.92	3.83	4.07
490	2018-02-26	3	12	female	38.3	9.5	1	0	0	1	43655.5	0	12632	0	0	0	0	0	55.6267	2.72034	55.43	58.44	53.01
491	2018-02-26	29	55	male	39.7	10.5	0	0	0	1	102732	0	16000	0	0	0	0	0	3.04	0.467012	3.48	3.09	2.55
492	2018-02-26	13	25	male	35.9	6	1	0	0	0	0	0	0	0	0	0	0	0	0.98	0.04	0.94	1.02	0.98
493	2018-02-26	21	52	female	38.8	9.9	1	0	0	0	0	0	0	0	0	0	0	0	2.76	0.607701	3.25	2.95	2.08
494	2018-02-26	5	17	male	36.5	5.9	0	0	0	1	596620	0	35440	0	0	0	0	0	331.23	3.40805	327.31	333.49	332.89
495	2018-02-27	22	55	female	36.2	8.9	1	0	1	0	0	0	0	0	0	0	0	0	3.01	0.01	3	3.01	3.02
496	2018-02-27	11	30	male	36.6	9.5	0	0	0	0	0	0	0	0	0	0	0	0	5.62667	0.315013	5.94	5.31	5.63
497	2018-02-27	27	66	female	36.6	8.9	0	0	0	0	0	0	0	0	0	0	0	0	1.35	0.113578	1.4	1.43	1.22
498	2018-02-27	20	50	female	37.3	10.2	1	0	0	0	0	0	0	0	0	0	0	0	2.84333	0.061101	2.79	2.91	2.83
499	2018-02-27	66	48	female	36.1	6.3	1	0	0	0	0	0	0	0	0	0	0	0	3.18	0.23516	3.19	3.41	2.94
500	2018-02-27	49	47	male	36.3	9.5	0	1	0	0	118.981	0	0	0	0	0	0	0	22.0967	0.773908	21.67	21.63	22.99
501	2018-02-28	9	20	female	35.9	5.8	1	0	0	1	208104	0	21435	0	0	0	0	0	59.9433	4.28715	55.12	63.32	61.39
502	2018-02-28	6	19	male	36.8	9.5	0	0	0	0	0	4.24143	0	0	0	0	0	0	0.903333	0.130512	1.04	0.89	0.78
503	2018-02-28	9	20	female	35.8	7	0	0	0	1	177903	0	21313	1123	0	0	0	0	119.74	9.17504	123.7	126.27	109.25
504	2018-02-28	20	50	female	35.9	8.5	0	0	0	0	0	0	0	0	0	0	0	0	0.763333	0.141892	0.61	0.89	0.79
505	2018-03-01	14	33	female	36	10.6	0	0	0	0	0	0	0	0	0	0	0	0	6.56	1.26527	5.99	5.68	8.01
506	2018-03-01	5	12	female	39.8	9.2	0	0	0	1	3.26598e+06	0	39040	0	120	0	0	0	80.15	9.34077	84.12	69.48	86.85
507	2018-03-01	53	53	female	36.2	9	1	0	0	0	0	0	0	0	0	0	0	0	3.87667	0.083865	3.93	3.78	3.92
508	2018-03-01	7	20	female	36.6	6.3	1	0	1	0	0	884.44	0	0	7036.5	352.5	0	0	86.6533	2.61248	88.4	87.91	83.65
509	2018-03-01	6	17	female	37.9	9.5	1	0	0	0	0	0	0	0	0	0	0	0	23.4333	1.14845	22.46	23.14	24.7
510	2018-03-01	37	59	male	36	10.7	1	0	0	0	0	0	0	0	0	0	0	0	9.49667	0.136504	9.56	9.59	9.34
511	2018-03-01	14	40	male	36.2	8.8	0	0	0	1	50479.2	0	15264	118	0	0	0	0	25.2767	1.00381	25.79	25.92	24.12
512	2018-03-02	28	63	male	36		0	0	1	0	0	418.981	0	0	0	0	0	0	19.2367	0.722242	20.06	18.94	18.71
513	2018-03-02	54	42	female	35.5	8.3	0	0	0	0	0	0	0	0	0	0	0	0	0.746667	0.0450925	0.75	0.7	0.79
514	2018-03-02	48	49	female	36.8	8.5	0	0	0	0	0	0	0	0	0	0	0	0	1.64667	0.130128	1.64	1.78	1.52
515	2018-03-02	39	53	female	38	9.9	0	0	0	1	985.054	0	430	0	0	0	0	0	2.39	0.11	2.5	2.39	2.28
516	2018-03-05	9	24	male	36.5	7	0	0	0	1	2385.98	0	319	726.5	0	0	0	0	132.757	8.22809	135.14	123.6	139.53
517	2018-03-05	60	45	female	36	8.6	0	0	0	0	0	0	0	0	0	0	0	0	1.08333	0.0404145	1.09	1.04	1.12
518	2018-03-05	11	29	female	37.6	7.3	0	0	0	0	109644	3.6921	45359	155	6835	0	0	0	40.4367	2.145	41.7	37.96	41.65
519	2018-03-05	14	38	female	37.9	9	0	0	0	0	86.0369	0	0	0	0	0	0	0	1.28667	0.475955	0.86	1.8	1.2
520	2018-03-05	4	14	male	35.7	7.5	0	0	0	1	2694.09	5827.86	0	0	10919.5	178.5	0	0	112.447	9.72055	120.95	114.54	101.85
521	2018-03-05	7	49	female	36.7	10.2	0	0	0	0	0	0	0	0	0	0	0	0	1.43333	0.135769	1.35	1.36	1.59
522	2018-03-05	19	58	male	37.3	9.2	0	0	0	0	0	0	0	0	0	0	0	0	9.01333	14.0701	0.84	0.94	25.26
523	2018-03-05	7	16	female	38.1	6	0	0	0	1	5650.67	0	8000	800	0	0	0	0	34.2367	0.815864	35.15	33.58	33.98
524	2018-03-05	4	14	female	36.3	6	0	0	1	0	0	593.603	0	0	1033	79.5	0	0	57.3167	1.9679	59.58	56.01	56.36
525	2018-03-05	37	70	male	36.2	10.3	0	0	0	0	0	0	0	0	0	0	0	0	3.03	0.296142	3.31	2.72	3.06
526	2018-03-05	19	48	male	37.9	10.9	0	0	0	0	0	0	0	0	0	0	0	0	1.01667	0.275379	1	0.75	1.3
527	2018-03-06	20	45	male	36.5	8.4	1	0	0	0	0	0	0	0	0	0	0	0	1.53	0.175214	1.54	1.7	1.35
528	2018-03-06	42	59	female	37.8	10.2	1	0	0	0	0	0	0	0	0	0	0	0	14.01	0.539259	13.39	14.37	14.27
529	2018-03-06	16	55	male	38	9.6	1	0	0	0	0	0	0	0	0	0	0	0	4.71333	0.247049	4.45	4.75	4.94
530	2018-03-06	5	15	female	37.2	8	1	0	0	0	0	0	0	0	0	0	0	0	0.596667	0.011547	0.59	0.61	0.59
531	2018-03-06	24	57	female	35.6	10.6	0	0	0	0	0	0	0	0	0	0	0	0	2.15333	0.142244	2.22	2.25	1.99
532	2018-03-06	37	48	male	35.6	8.7	1	1	0	0	85.4954	0	0	0	0	0	0	0	8.02667	0.130128	8.02	7.9	8.16
533	2018-03-06	3	11	female	36.9	8.7	1	0	1	0	0	568.983	0	0	730	47.5	0	0	30.69	2.05672	29.28	33.05	29.74
534	2018-03-07	5	17	female	36.7	7.5	1	0	0	0	0	0	0	0	0	0	0	0	11.6333	5.8046	18.3	7.7	8.9
535	2018-03-07	9		male	37	9	0	0	0	0	0	0	0	0	0	0	0	0	0.683333	0.144338	0.6	0.85	0.6
536	2018-03-07	40	64	female	35.5	9.4	1	1	0	0	557.279	0	0	0	0	0	0	0	1.88	0.07	1.88	1.81	1.95
537	2018-03-07	32	74	male	35.8	10.9	1	0	0	1	72331.3	0	49242	0	0	0	0	0	52.2233	1.87228	53.54	53.05	50.08
538	2018-03-08	30	48	male	38.5	10.2	0	0	0	0	0	0	0	0	0	0	0	0	12.7533	1.49474	12.05	11.74	14.47
539	2018-03-08	5	19	male	39.2	6.8	0	0	1	0	0	3162.61	0	0	16800	120	0	0	73.1067	4.50095	68.66	73	77.66
540	2018-03-08	25	54	male	36.5	13.3	1	0	0	0	0	0	0	0	16	0	0	0	9.64667	0.77242	8.82	9.77	10.35
541	2018-03-08	41	58	female		9.5	1	0	0	0	0	12.0863	0	0	0	0	0	0	3.36667	0.259679	3.65	3.31	3.14
542	2018-03-08	7	26	female	35.6	10.2	0	0	0	0	0	0	0	0	0	0	0	0	4.74667	0.113725	4.62	4.78	4.84
543	2018-03-08	44	56	male	37	14.4	0	0	0	0	0	0	0	0	0	0	0	0	8.17	0.368646	8.32	8.44	7.75
544	2018-03-08	26	48	female	35.3	10.3	1	0	0	0	2597.65	0	0	413	0	0	0	0	70.5433	2.70356	73.66	68.83	69.14
545	2018-03-12	4	16	male	36.4	6.2	1	0	1	0	0	1785.21	0	0	16996	276	0	0	542.983	79.2467	459.86	551.41	617.68
546	2018-03-12	10	25	male	37.9	9.8	0	0	1	0	0	127.234	0	0	48	0	0	0	8.00333	0.930394	6.93	8.5	8.58
547	2018-03-12	5	14	female	36.7	6.7	0	0	0	0	0	0	0	0	0	0	0	0	0.923333	0.102144	0.88	0.85	1.04
548	2018-03-12	4	14.5	male	36.6	6.9	0	1	0	0	32.6973	0	0	0	0	0	0	0	6.15333	1.10183	7.4	5.75	5.31
549	2018-03-12	31	51	male	36.3	10.5	1	0	0	0	0	0	0	0	0	0	0	0	4.63	0.229129	4.88	4.43	4.58
550	2018-03-12	60	64	female	36.6	6.9	1	0	0	0	0	0	0	0	0	0	0	0	1.34333	0.210792	1.52	1.4	1.11
551	2018-03-12	65	45	female	34.6	8.6	1	0	0	0	0	919.219	0	0	0	0	0	0	20.3667	0.899407	19.76	21.4	19.94
552	2018-03-12	11	30	female	36.1	8.6	0	0	1	0	0	0	0	0	1248	0	0	0	0.556667	0.0550757	0.61	0.5	0.56
553	2018-03-12	8	20	male	35.7		1	1	0	0	66.1562	0	0	96	0	0	0	0	6.26333	0.892767	6.97	6.56	5.26
554	2018-03-16	47	67	male	36.9	9	0	0	0	0	0	0	0	0	150.5	0	0	0	2.30333	0.140475	2.17	2.29	2.45
555	2018-03-16	54	56	male	35.4	8.2	1	0	0	0	0	0	0	0	0	0	0	0	1.78333	0.0907377	1.82	1.85	1.68
556	2018-03-16	18	56	female	36.9	8.1	0	0	0	0	0	0	0	0	0	0	0	0	1.08667	0.162583	0.96	1.27	1.03
557	2018-03-16	2	11	female	35	8.9	1	0	0	0	0	0	0	0	0	0	0	0	1.38	0.219317	1.22	1.63	1.29
558	2018-03-16	9	19	male	36.3	9.7	0	0	1	0	0	2409.02	0	0	6338	0	0	0	69.68	1.91789	69.14	71.81	68.09
559	2018-03-16	9	20	female	39	8.7	1	0	1	0	0	13538.8	0	0	30640	600	0	0	138.437	2.38831	140.1	139.51	135.7
560	2018-03-19	4	14	male	36.3	8.6	0	0	0	0	0	0	0	0	0	0	0	0	2.32667	0.37581	2.64	1.91	2.43
561	2018-03-19	40	42	female	36.8	8.9	1	0	0	0	0	0	0	0	0	0	0	0	2.47667	0.538919	1.87	2.66	2.9
562	2018-03-19	3	13	female	37.5	5.3	0	0	0	1	11447	0	4414	0	0	0	0	0	28.4233	0.800895	27.73	29.3	28.24
563	2018-03-19	8	19	male	36.2	8.6	1	0	1	0	0	5900.13	0	0	8199	0	0	0	158.6	8.14216	159.21	166.42	150.17
564	2018-03-19	8	22	male	35.4	8.5	1	0	0	1	94721.4	0	10396	0	0	0	0	0	15.1167	0.440038	15.59	14.72	15.04
565	2018-03-19	40	42	female	36	6.8	1	0	0	1	53122.6	0	12960	180	0	0	0	0	5.37333	2.74258	3.76	3.82	8.54
566	2018-03-19	2	11	male	36.2	8.5	0	0	1	0	0	8864.95	0	0	32285	156	0	0	343.49	11.7768	330.1	348.13	352.24
567	2018-03-19	3	38	female	36.4	8.8	0	0	1	0	0	5137.68	0	0	9647	0	0	0	163.893	2.45076	161.09	164.96	165.63
568	2018-03-19	50	52	female	36.3	8.8	0	0	0	0	0	0	0	0	0	0	0	0	1.25333	0.0873689	1.18	1.35	1.23
569	2018-03-20	34	72	female	39.4	9.6	0	0	0	0	0	0	0	0	0	0	0	0	5.54	3.17022	3.65	9.2	3.77
570	2018-03-20	13		female	39.6	9.6	0	0	0	1	199826	0	42063	0	0	0	0	0	25.8167	1.26271	26.6	24.36	26.49
571	2018-02-28	22		female	36.1	9.1	1	0	0	0	193.616	0	0	110	0	0	0	0	7.98333	0.405504	8.4	7.59	7.96
572	2018-02-28	12	36	male	36.3	10.4	0	0	1	0	0	520.777	0	0	4918.5	214	0	0	71.5533	3.71029	75.29	71.5	67.87
573	2018-02-28	61	72	female	37	11.5	1	0	0	0	0	39.8917	0	0	95	0	0	0	1.95	0.31	1.64	1.95	2.26
574	2018-02-28	38	63	female	36	11.6	0	0	0	0	0	0	0	0	0	0	0	0	1.44667	0.240069	1.17	1.57	1.6
575	2018-02-28	33	84	female	36.2	12.7	0	0	0	0	0	0	0	0	0	0	0	0	1.04	0.190788	0.82	1.16	1.14
576	2018-02-28	32	51	male	37.5	12.1	1	0	0	1	76392.5	0	29497	0	0	0	0	0	10.29	0.266646	10.2	10.08	10.59
577	2018-03-02	5	16	female	40.1	8.2	1	0	0	1	67372.7	0	14852	0	0	0	0	0	9.95333	0.496521	10.36	9.4	10.1
578	2018-03-02	4	13	male	37.6	12.1	0	0	0	0	0	0	0	0	0	0	0	0	1.79333	0.187705	1.96	1.59	1.83
579	2018-03-02	33	55	female	35	6.6	1	0	0	1	104304	0	22664	212	0	0	0	0	89.8667	1.72442	91.34	87.97	90.29
580	2018-03-02	21	58	female	35.5	13.4	0	0	0	0	250165	0	37041	0	0	0	0	0	7.66	0.381182	7.45	7.43	8.1
581	2018-03-02	7	20	female	36.1	11.1	1	0	1	0	0	9.14953	0	0	0	0	0	0	10.59	1.07177	9.37	11.02	11.38
582	2018-03-05	14	45	female	38.1	11.9	0	0	1	0	0	0	0	0	0	0	0	0	1.63667	0.110604	1.65	1.74	1.52
583	2018-03-05	28	41	female	37.4	10.2	1	0	0	1	240970	0	11965.5	0	0	0	0	0	25.1	0.691954	25.76	25.16	24.38
584	2018-03-05	42	49	female	37	5.2	1	0	0	0	0	0	0	0	0	0	0	0	2.1	0.235797	2.04	2.36	1.9
585	2018-03-05	24	66	male	38.3	13.3	1	0	0	1	710.698	0	63	55.5	0	0	0	0	13.8233	1.21146	13.35	15.2	12.92
586	2018-03-20	42	54.4	male	35.3	10	0	0	0	0	0	0	0	0	0	0	0	0	0.57	0.141067	0.72	0.44	0.55
587	2018-03-20	8	17	male	36.4	8.9	0	1	0	0	33.5665	0	0	0	0	0	0	0	9.26333	0.211266	9.02	9.37	9.4
588	2018-03-21	70	35	female	36.6	8.9	0	1	0	0	708.943	0	0	0	0	0	0	0	4.46667	0.386825	4.69	4.69	4.02
589	2018-03-21	15	53	female	38.6	4.3	0	0	0	0	0	0	0	0	0	0	0	0	4.58333	0.080829	4.51	4.67	4.57
590	2018-03-21	6	20	male	36.2	9.4	0	0	0	0	0	0	0	0	0	0	0	0	2.24667	0.19218	2.04	2.28	2.42
591	2018-03-21	2	11	male	34.3		0	0	0	0	0	0	0	0	0	0	0	0	1.20333	0.0971253	1.12	1.18	1.31
592	2018-03-21	31	45	female	37.8	8.8	1	0	0	0	0	0	0	0	0	0	0	0	1.56333	0.051316	1.55	1.62	1.52
593	2018-03-23	27	59	female	36.5	9.9	1	0	1	0	0	229.19	0	0	142.5	0	0	0	5.14	0.234307	5.02	4.99	5.41
594	2018-03-23	22	64	male	36.7	8.6	0	0	0	1	7947.39	0	912	0	0	0	0	0	5.17	0.043589	5.22	5.14	5.15
595	2018-03-23	5	14	male	37.2	6.8	0	0	0	0	0	0	0	0	0	0	0	0	1.75333	0.0737111	1.78	1.81	1.67
596	2018-03-23	2	10	female	36.2	8.6	1	0	0	0	0	0	0	0	0	0	0	0	1.08	0.121244	0.95	1.19	1.1
597	2018-03-23	3	12	male	36.6	8.5	0	0	0	0	0	0	0	0	0	0	0	0	15.0733	2.60508	13.49	18.08	13.65
598	2018-03-23	18	42	female	36.2	8.9	1	0	0	0	0	0	0	0	0	0	0	0	1.69333	0.15308	1.75	1.81	1.52
599	2018-03-23	3	11	female	35.9	8.5	0	0	0	0	0	0	0	0	0	0	0	0	2.65667	0.100167	2.56	2.65	2.76
600	2018-03-23	4	12	female	37.4	8.8	0	0	0	0	0	0	0	0	0	0	0	0	1.08667	0.326241	1.37	1.16	0.73
601	2018-03-23	5	14	female	37.2	7.2	0	0	0	1	414349	0	27682	0	0	0	0	0	12.0333	1.09244	11.5	11.31	13.29
602	2018-03-26	9	18	female	35.9	8.2	1	0	1	0	0	36899.9	0	0	7484.5	189.5	0	0	192.117	20.5252	183.94	176.94	215.47
603	2018-03-19	48	47	female	36.4	9.1	1	1	0	0	0	0	0	0	0	0	0	0	1.12333	0.172143	1.32	1	1.05
604	2018-03-26	9		female	36.1	7.7	1	0	0	0	0	0	0	0	0	0	0	0	0.55	0.0888819	0.48	0.52	0.65
605	2018-03-26	3	9	male	38.4	8.7	1	0	0	1	85749.3	0	11026.5	0	0	0	0	0	36.93	1.15425	38.26	36.19	36.34
606	2018-03-26	51	52	female	38.3	6.6	1	0	0	1	101.684	14017.2	1539.5	47.5	745	103	0	0	52.97	2.8151	55.41	49.89	53.61
607	2018-03-27	20	56	female	36.6	9.3	1	0	0	0	0	0	0	0	0	0	0	0	2.38667	0.0321455	2.35	2.4	2.41
608	2018-03-27	30	50	male	36.7	11.1	1	1	0	0	0	0	0	0	0	0	0	0	10.0733	0.109697	10.11	10.16	9.95
609	2018-03-27	36	64	male	37.1	10.1	0	0	0	0	0	0	0	0	0	0	0	0	10.6233	0.366652	10.83	10.84	10.2
610	2018-03-27	41	50	male	36.2	9.2	1	0	0	0	0	0	0	0	0	0	0	0	5.01667	0.260256	5.27	5.03	4.75
611	2018-02-28	25	51	female	35.6	8.1	0	0	1	0	0	4729.71	0	0	5315.5	175	0	0	23.63	0.663626	23.71	22.93	24.25
612	2018-03-28	5	17	female	36.6	8.6	0	0	0	0	0	0	0	0	0	0	0	0	1.20333	0.184481	1.25	1.36	1
613	2018-03-28	13	29	male	35.8	8.5	0	0	0	1	6112.5	0	6678	136.5	0	0	0	0	21.2933	0.505602	21.38	20.75	21.75
614	2018-03-28	3	12	female	39.3	8.2	1	0	0	0	0	0	0	0	0	0	0	0	1.84	0.170587	1.65	1.98	1.89
615	2018-03-28	27	43	female	39.9	8.8	0	0	0	1	153688	0	26636	0	0	0	0	0	1.41	0.0818535	1.43	1.32	1.48
616	2018-03-28	5	14	male	37	7.7	0	0	0	0	0	17.7494	0	0	0	0	0	0	1.74	0.253574	1.45	1.85	1.92
617	2018-03-28	60	55	female	35.6	9.2	0	0	0	1	334035	0	29175.5	0	0	0	0	0	140.173	7.1532	148.41	136.59	135.52
618	2018-04-03	10	35	female	36.3	7.9	1	0	0	1	68927.6	0	7920	0	0	0	0	0	11.36	0.736546	10.51	11.81	11.76
619	2018-04-03	19	55	male	36.7	11.7	0	0	0	0	0	0	0	0	0	0	0	0	6.95	0.380395	6.93	6.58	7.34
620	2018-04-03	11	28	male	35.9	7.8	1	0	0	1	90900.9	0	7752	568.5	0	0	0	0	140.043	6.33896	133.36	140.8	145.97
621	2018-04-03	32	36	female	36.5	9.4	1	0	0	0	0	0	0	0	0	0	0	0	0.973333	0.171561	1.13	1	0.79
622	2018-04-03	15	41	male	36.7	7.5	0	0	0	0	0	947.494	0	80	0	0	0	0	4.27	0.175214	4.45	4.26	4.1
623	2018-04-04	7	18	female	36.3	7.4	0	0	0	0	1346.02	0	0	0	128	192	0	0	10.92	0.926661	11.46	9.85	11.45
624	2018-04-04	7	18	male	35.8	8.4	1	0	1	0	0	4058.23	0	0	730	301.5	0	0	86.5	3.22641	83.33	89.78	86.39
625	2018-04-04	21	50	female	36.6	9.2	0	0	0	1	65444.2	0	10440	0	0	0	0	0	4.33	0.0793725	4.36	4.24	4.39
626	2018-04-04	6	18	female	37	8.4	0	0	0	1	14782.4	0	3781	0	0	0	0	0	3.73667	0.0550757	3.8	3.7	3.71
627	2018-04-05	3	14	male	36	3.2	1	0	0	0	0	0	0	0	0	0	0	0	1.79	0.18	1.61	1.97	1.79
628	2018-04-05	7	17	female	36.2	7.2	1	0	0	1	626.177	0	0	0	0	0	0	0	20.3433	0.384751	19.9	20.54	20.59
629	2018-04-05	48	73	male	36.1	9.8	1	0	0	0	0	0	0	0	0	0	0	0	3.84667	0.462637	3.44	3.75	4.35
630	2018-04-05	10	31	female	35.4	9.5	0	0	1	0	0	2005.6	0	0	0	0	0	0	28.68	1.28791	27.21	29.22	29.61
631	2018-04-05	2	12	male	37.2	8.3	1	0	0	0	0	0	0	0	0	0	0	0	3.36	0.226495	3.33	3.15	3.6
632	2018-04-05	19	56	female	37.8	6.4	1	0	0	1	280590	0	12005	1457.5	0	0	0	0	110.08	0.766029	109.42	109.9	110.92
633	2018-04-05	40	45	female	36.1	5.1	1	0	0	0	0	0	0	0	0	0	0	0	1.6	0.09	1.6	1.69	1.51
634	2018-04-05	35	70	female	36.3	8	1	0	0	0	0	0	0	0	0	0	0	0	1.03	0.355106	1.44	0.83	0.82
635	2018-04-05	7	17	male	36.7	5.1	0	0	0	0	0	81.8093	0	0	134.5	0	0	0	2.02667	0.427707	2.12	1.56	2.4
636	2018-04-06	29	67	male	36.4	8.4	0	1	0	0	23321.7	0	553	997.5	0	0	0	0	133.373	3.49646	129.82	133.49	136.81
637	2018-04-06	5	18	male	36.2	8	0	0	0	0	0	0	0	0	0	0	0	0	1.06333	0.247857	1.02	0.84	1.33
638	2018-04-06	35	53	female	36.5	4.3	0	0	0	0	0	0	0	0	0	0	0	0	2.65333	0.172143	2.58	2.53	2.85
639	2018-04-06	54	49	male	36.6	9.4	0	0	0	0	0	120.514	0	0	0	0	0	0	2.52667	0.0585947	2.55	2.46	2.57
640	2018-04-06	40	47	female	36.7	10	0	0	0	0	0	0	0	0	0	0	0	0	1.35667	0.238607	1.19	1.25	1.63
641	2018-04-06	37	45	female	34.8	9.4	0	0	0	0	0	0	0	0	0	0	0	0	0.87	0.20664	0.7	1.1	0.81
642	2018-04-16	32	40	female	38.7	8.1	0	0	0	0	0	0	0	0	0	0	0	0	0.99	0.113578	1.12	0.94	0.91
643	2018-04-16	6	17	male	38.1	9.1	0	1	0	0	156970	0	9020.5	0	0	0	0	0	18.94	0.190526	18.83	19.16	18.83
644	2018-04-16	29	42	female	36.1	9.2	0	0	0	0	0	0	0	0	0	0	0	0	1.01667	0.286764	0.75	1.32	0.98
645	2018-04-16	3	15	female	35.8	8.1	0	0	0	0	0	0	0	0	0	0	0	0	1.22	0.217025	1.47	1.11	1.08
646	2018-04-16	29	56	female	36.2	10.6	0	0	0	0	0	0	0	0	0	0	0	0	0.956667	0.328684	0.68	0.87	1.32
647	2018-04-16	33	63	female	39.2	8.2	0	0	0	0	68.8324	0	0	0	0	0	0	0	1.39333	0.0650641	1.46	1.39	1.33
648	2018-04-16	11	44	female	36.4	8	1	0	0	0	0	53.7299	0	0	0	0	0	0	3.15333	0.153731	3.08	3.33	3.05
649	2018-04-16	21	45	female	36.9	9.1	0	0	0	1	29134.5	0	9658.5	0	0	0	0	0	1.56	0.131149	1.44	1.54	1.7
650	2018-04-16	27	56	female	36.8	7.7	0	0	0	1	278179	0	21941.5	0	0	0	0	0	41.03	6.81188	33.19	44.4	45.5
651	2018-04-18	9	25	male	39.7	6.4	1	0	0	1	2.74891e+06	0	39480	0	0	0	0	0	28.8733	0.39425	28.45	29.23	28.94
652	2018-04-18	13	30	female	37.9	7.3	1	0	0	1	195969	0	12270	0	0	0	0	0	23.7233	0.655006	23.63	23.12	24.42
653	2018-04-19	19	57	female	39.7	10.2	1	0	0	1	156068	0	29567.5	0	0	0	0	0	10.5433	0.645316	9.8	10.87	10.96
654	2018-04-19	20	55	female	36	9.2	0	1	0	0	18473	0	0	0	0	0	0	0	3.12333	0.257747	3.4	3.08	2.89
655	2018-04-19	15	35	male	36.7	7.9	0	0	0	0	0	0	0	0	0	0	0	0	2.99	0.25632	2.75	2.96	3.26
656	2018-04-19	15	42	male	39.7	8.4	1	1	0	0	150566	0	12592.5	692	0	0	0	0	32.0233	0.988956	31.36	31.55	33.16
657	2018-04-19	10	26	male	36.8	7.8	1	0	1	0	0	5454	0	0	310	0	0	0	51.5033	3.08171	48.07	52.41	54.03
658	2018-04-19	6	15	male	37.2	6.8	1	0	0	1	550572	0	14140	0	0	0	0	0	13.6067	0.745945	12.84	13.65	14.33
659	2018-04-20	8	18	male	36.6	8.2	1	0	0	0	0	0	0	0	0	0	0	0	0.943333	0.107858	1.02	0.82	0.99
660	2018-04-20	3	14	male	35.8	7.2	1	0	0	1	7669.86	0	622.5	103.5	0	0	0	0	33.17	0.680882	32.57	33.03	33.91
661	2018-04-20	39	55	female	36.3	9.2	0	1	0	0	1813.17	0	0	0	0	0	0	0	1.73667	0.113725	1.83	1.77	1.61
662	2018-04-24	18	55	male	35.8	9.3	0	0	0	1	26645.4	0	1246.5	0	0	0	0	0	7.58333	0.400666	7.73	7.13	7.89
663	2018-04-24	15	37	male	36.1	8.7	1	0	0	0	0	6.11445	0	0	0	0	0	0	3.84333	0.572742	4.49	3.64	3.4
664	2018-04-24	11	25	female	36.3	9.3	0	0	0	1	6929.27	0	9705	0	0	0	0	0	16.5833	0.923165	15.85	17.62	16.28
665	2018-04-25	35	61	male	38.8	10.3	0	1	0	0	16502.7	0	7723	0	0	0	0	0	2.86	0.324191	2.51	3.15	2.92
666	2018-04-25	18	50	male	35.8	8.1	0	1	0	0	41688.4	0	10479	0	0	0	0	0	38.4067	2.12571	36.25	40.5	38.47
667	2018-04-30	32	54	male	35.8	8.8	1	1	0	0	65.9717	0	0	0	0	0	0	0	1.67667	0.380044	1.52	2.11	1.4
668	2018-04-30	20	55	male	36.5	8.9	0	0	0	1	147912	0	5117	0	0	0	0	0	12.2567	0.955214	13.2	11.29	12.28
669	2018-04-30	36	60	male	38	6.7	0	1	0	0	6246.17	0	0	0	0	0	0	0	2.61667	0.335012	2.32	2.98	2.55
670	2018-04-30	30	50	female	36.5		0	0	0	1	21494.7	0	10863.5	0	0	0	0	0	2.38333	0.330051	2.75	2.29	2.11
671	2018-04-30	6	20	female	38.1		0	0	0	0	0	0	0	0	0	0	0	0	2.29333	0.0862168	2.37	2.2	2.31
672	2018-04-30	45	60	female	36.5		0	0	0	0	0	0	0	0	0	0	0	0	1.42667	0.353459	1.6	1.66	1.02
673	2018-04-30	55	50	female	36.4		1	0	0	0	0	0	0	0	0	0	0	0	1.23333	0.0602771	1.17	1.24	1.29
674	2018-04-30	10	28	male	35.8		0	0	1	0	0	1051.66	0	0	2529.5	0	0	0	41.4033	1.785	41.4	39.62	43.19
675	2018-04-30	78	45	male	36		0	0	0	0	0	0	0	0	0	0	0	0	1.49667	0.3139	1.39	1.85	1.25
676	2018-05-01	48	56	female	36.1	7.5	0	0	0	0	0	0	0	0	0	0	0	0	0.673333	0.0602771	0.61	0.68	0.73
677	2018-05-01	19	52	male	36.2	9.5	0	1	0	0	1686.25	0	0	0	0	0	0	0	6.16	0.370405	6.02	6.58	5.88
678	2018-05-01	51	53	female	36.7	9.5	0	0	0	0	0	0	0	0	0	0	0	0	0.63	0.02	0.65	0.61	0.63
679	2018-05-02	60	40	female	36.1	2.8	1	0	0	0	6.31636	0	0	0	0	0	0	0	0.776667	0.023094	0.75	0.79	0.79
680	2018-05-02	5	15	female	37	8.5	0	0	0	0	0	0	0	0	0	0	0	0	2.45	0.08	2.53	2.45	2.37
681	2018-05-02	60	67	female	35.7	7.5	0	0	0	0	3139.96	0	0	0	0	0	0	0	1.94333	0.190351	2.14	1.76	1.93
682	2018-05-02	7	16	female	36.5	8.5	0	0	0	0	0	0	0	0	0	0	0	0	1.85667	0.38553	1.6	2.3	1.67
683	2018-05-02	10	23	female	37.7	6.6	0	1	0	0	15860.7	0	1827	2800.5	0	0	0	0	264.643	10.9172	252.06	270.28	271.59
684	2018-05-07	10	24.5	male	35.9	8.6	0	0	1	0	0	2346.27	0	0	5600	0	0	0	84.0433	5.77749	77.46	86.4	88.27
685	2018-05-07	43	69	male	37	9.6	0	0	0	1	62598.2	0	27325.5	0	0	0	0	0	5.24667	0.10116	5.3	5.31	5.13
686	2018-05-07	25	60	male	36.3		0	0	0	1	17170.5	0	12130	0	0	0	0	0	1.41	0.416173	1.89	1.19	1.15
687	2018-05-07	3	11	female	35.7		1	0	0	1	0	234.27	399.5	0	615	0	0	0	10.2867	0.260256	10.3	10.02	10.54
688	2018-05-07	23	47	female	36		1	1	0	0	9.62744	0	0	0	0	0	0	0	4.44667	0.267644	4.16	4.49	4.69
689	2018-05-07	17	50	female	36.8		1	0	0	0	0	0	0	0	0	0	0	0	1.36667	0.204042	1.59	1.32	1.19
690	2018-05-08	6	20	male	38.6		0	0	0	0	0	0	0	0	0	0	0	0	1.80667	0.100167	1.73	1.92	1.77
691	2018-05-08	60	45	female	35.9		0	0	0	0	0	0	0	0	0	0	0	0	1.46333	0.0305505	1.43	1.49	1.47
692	2018-05-08	24	51	female	37		0	0	0	0	0	0	0	0	0	0	0	0	0.903333	0.102632	0.93	0.99	0.79
693	2018-05-09	6	17	male	36		1	0	0	0	0	0	0	0	0	0	0	0	2.59667	0.0737111	2.57	2.68	2.54
694	2018-05-09	42	64	male	36.6		0	0	0	0	0	0	0	0	0	0	0	0	0.85	0.0173205	0.86	0.83	0.86
695	2018-05-09	4	15	male	36		1	0	0	0	0	0	0	0	0	0	0	0	0.926667	0.245425	0.69	1.18	0.91
696	2018-05-09	67	42	female	36.4		1	0	0	0	0	0	0	0	0	0	0	0	5.68	0.0953939	5.59	5.67	5.78
697	2018-05-09	78	39	female	36.2		0	0	0	0	0	0	0	0	0	0	0	0	1.30667	0.306159	1.14	1.12	1.66
698	2018-05-10	21	50	female	37.1		0	0	1	0	0	0	0	0	0	0	0	0	0.633333	0.085049	0.57	0.6	0.73
699	2018-05-10	7	15	male	39.2		0	0	0	1	82127.2	0	14140	0	0	0	0	0	6.74	0.345977	7.1	6.71	6.41
700	2018-05-10	14	39	female	36.8		1	0	0	0	125.484	0	0	0	0	0	0	0	0.7	0.0818535	0.68	0.79	0.63
701	2018-05-17	46	80	male	36.9		0	0	0	0	0	0	0	0	0	0	0	0	1.64667	0.342394	1.33	1.6	2.01
702	2018-05-10	60	66	female	36.8		1	0	0	0	0	0	0	0	0	0	0	0	1.36333	0.109697	1.45	1.4	1.24
703	2018-05-11	26	64	male	40	13.6	0	0	0	0	0	0	0	0	0	0	0	0	0.646667	0.0702377	0.58	0.64	0.72
704	2018-05-14	24	48	female	36		1	0	0	0	0	0	0	0	0	0	0	0	1.22667	0.0550757	1.2	1.19	1.29
705	2018-05-14	32	61	female	35.2		0	0	0	0	0	0	0	0	0	0	0	0	0.71	0.0916515	0.61	0.73	0.79
706	2018-05-14	13	30	female	36		1	0	0	0	0	0	0	0	0	0	0	0	1.03	0.0608276	0.96	1.06	1.07
707	2018-05-14	25	51	female	35		0	0	0	0	0	0	0	0	0	0	0	0	2.88	0.0556776	2.87	2.94	2.83
708	2018-05-14	5	17	male	38.5		1	0	0	0	0	0	0	0	0	0	0	0	1.30333	0.24379	1.21	1.12	1.58
709	2018-05-14	7	28	male	39		0	0	0	0	0	0	0	0	0	0	0	0	2.89333	0.0057735	2.89	2.9	2.89
710	2018-05-14	26	45	female	37		0	0	0	0	0	0	0	0	0	0	0	0	1.24	0.0964365	1.35	1.17	1.2
711	2018-05-15	5	15	female	38.6	6.3	1	0	0	1	61221.8	0	55669	536	0	0	0	0	32.8833	1.36236	31.61	34.32	32.72
712	2018-05-15	9	27	male	36	9	1	0	0	1	1158.21	0	999.5	144	0	0	0	0	27.74	0.21166	27.82	27.5	27.9
713	2018-05-15	13		male	36	9.7	0	0	0	0	0	0	0	0	0	0	0	0	2.09333	0.110604	2.08	2.21	1.99
714	2018-05-15	6	18	male	36.7		1	0	0	1	0	1925.62	0	0	705	0	0	0	18.8633	0.810021	19.67	18.87	18.05
715	2018-05-16	25	65	male	36.6		0	0	1	0	2.4361	1964.86	0	0	860	63.5	0	0	78.1567	3.62467	77.34	75.01	82.12
716	2018-05-16	19	45	female	38		0	0	0	0	0	2.24739	0	0	0	0	0	0	14.37	0.230651	14.29	14.19	14.63
717	2018-05-16	21	55	male	36.2		0	0	0	0	0	0	0	0	0	0	0	0	6.94	0.240208	6.67	7.13	7.02
718	2018-05-16	21	56	male	38		0	1	0	0	3010.84	0	0	0	0	0	0	0	2.35667	0.080829	2.31	2.31	2.45
719	2018-05-16	30	64	female	36.5		0	0	0	0	0	0	0	0	0	0	0	0	1.18667	0.146401	1.32	1.21	1.03
720	2018-05-16	16	59	male	36.5		0	0	0	0	0	0	0	0	0	0	0	0	1.15	0.277128	1.47	0.99	0.99
721	2018-05-16	20	55	male	36.1		0	0	1	0	0	3780.15	0	0	4329	232	0	0	91.8333	3.24731	89.83	90.09	95.58
722	2018-05-17	9	26	male	36.7	12	0	0	0	0	0	0	0	0	0	0	0	0	1.42	0.173494	1.27	1.38	1.61
723	2018-05-17	19	51	male	36.8	13.4	0	0	1	0	0	3337.45	0	0	9398	311	0	0	113.21	5.8466	106.64	117.84	115.15
724	2018-05-17	6	17	female	36	10.3	0	0	0	0	0	3088.71	0	0	0	0	0	0	1.2	0.250599	1.44	0.94	1.22
725	2018-05-17	25	45	female	36.4	7.3	1	0	1	0	19.4739	136.57	0	0	254.5	55.5	0	0	24.5267	0.217792	24.46	24.77	24.35
726	2018-05-17	52	72	male	37.6	13.8	0	0	0	0	0	0	0	0	0	0	0	0	3.79667	0.15885	3.71	3.7	3.98
727	2018-05-17	9	24	male	38.9	10.7	1	0	0	0	0	0	0	0	0	0	0	0	2.63	0.160935	2.78	2.65	2.46
728	2018-05-17	50	50	female	37.1	10	1	0	0	0	0	0	0	0	0	0	0	0	9.69667	0.59769	9.53	9.2	10.36
729	2018-05-21	7	23	female	38.4		1	0	1	0	0	51.5329	0	0	198	0	0	0	9.46	0.196723	9.43	9.28	9.67
730	2018-05-21	5	16	male	36.6		0	0	1	0	0	0	0	0	0	0	0	0	0.97	0.03	0.94	0.97	1
731	2018-05-21	68	54	male	36.2		1	1	0	0	546.229	0	348	0	0	0	0	0	3.57	0.1	3.47	3.67	3.57
732	2018-05-21	43	66	female	34.8		0	0	0	0	0	0	0	0	0	0	0	0	0.903333	0.126623	0.79	0.88	1.04
733	2018-05-21	5	19	female	35.7		1	0	1	0	0	1709.17	0	0	14745	314	0	0	179.673	3.38521	176.31	183.08	179.63
734	2018-05-21	26	54	female	35.3		1	0	0	0	0	0	0	0	0	0	0	0	0.633333	0.0635085	0.67	0.56	0.67
735	2018-05-21	23	73	male	36.3		0	0	0	0	0	0	0	0	0	0	0	0	0.73	0.034641	0.75	0.75	0.69
736	2018-05-21	14	38	female	36.7		1	0	0	0	0	0	0	0	0	0	0	0	1.55	0.315753	1.32	1.42	1.91
737	2018-05-21	12	31	female	37.2		0	0	0	0	0	0	0	0	0	0	0	0	4.15	0.242693	3.88	4.35	4.22
738	2018-05-22	13	48	male	39.9	10.9	1	0	0	1	57136	0	15092.5	0	0	0	0	0	7.51	0.10583	7.39	7.55	7.59
739	2018-05-22	35	70	female	36.3	11.4	1	0	0	1	19278.7	0	9924.5	0	0	0	0	0	8.23667	0.485215	8.46	7.68	8.57
740	2018-05-22	42	52	male	36.7	9.5	1	0	0	1	952.168	0	0	159	0	0	0	0	22.0633	0.676782	22.26	22.62	21.31
741	2018-05-22	14	48	female	36.3	11.6	1	0	0	0	0	0	0	0	0	0	0	0	2.05	0.245153	2.29	1.8	2.06
742	2018-05-22	6	18	female	36.4	8.9	1	0	0	0	0	0	0	0	0	0	0	0	2.38667	0.011547	2.4	2.38	2.38
743	2018-05-22	35	45	male	36.5	8.6	1	0	0	1	20728.6	0	18138	0	0	0	0	0	4.30667	0.263502	4.23	4.6	4.09
744	2018-05-23	6	18	female	36.3		0	0	0	0	0	0	0	0	0	0	0	0	0.726667	0.0750555	0.64	0.77	0.77
745	2018-05-23	31		female	37.3	11.5	0	0	0	0	0	0	0	0	0	0	0	0	0.646667	0.0750555	0.56	0.69	0.69
746	2018-05-23	36	70	female	37		0	0	0	0	0	0	0	0	0	0	0	0	0.646667	0.106927	0.58	0.59	0.77
747	2018-05-23	50	84	female	36.3	13.5	0	0	0	0	0	0	0	0	0	0	0	0	0.706667	0.070946	0.77	0.72	0.63
748	2018-05-23	9	24	male	34.1		0	0	0	0	0	0	0	0	0	0	0	0	13.3133	0.360879	13.1	13.73	13.11
749	2018-05-23	12	37	male	37.3		0	0	1	0	0	1252.53	0	0	7886.5	136	0	0	45.21	4.51083	48.81	46.67	40.15
750	2018-05-23	15	44	male	36.6		0	0	1	0	0	0	0	0	0	0	0	0	6.12667	0.460579	5.68	6.6	6.1
751	2018-05-24	52	65	female	36.1	11.6	0	0	0	0	0	0	0	0	0	0	0	0	1.15	0.255343	0.93	1.43	1.09
752	2018-05-24	66	55	female	36.7	11.9	0	0	0	0	0	0	0	0	0	0	0	0	0.66	0.0458258	0.65	0.71	0.62
753	2018-05-24	9	28	female	37.9	8.6	1	0	0	1	18325.5	0	6264.5	273.5	0	0	0	0	31.5467	1.56577	31.49	30.01	33.14
754	2018-05-24	24	42	female	35.5		0	0	0	0	0	0	0	0	0	0	0	0	0.66	0.137477	0.63	0.54	0.81
755	43244	6	13	female	35.1		0	0	0	0									1.19333
756	2018-05-24	3	15	male	38.5		0	0	0	0	0	0	0	0	0	0	0	0	1.58	0.15	1.43	1.73	1.58
757	2018-05-24	66	81	female	36.5		1	0	0	0	0	0	0	0	0	0	0	0	0.823333	0.169214	0.78	1.01	0.68
758	2018-05-25	27	50	female	36		0	0	0	0	0	0	0	0	0	0	0	0	0.693333	0.064291	0.62	0.72	0.74
759	2018-05-25	60	52	female	36		0	0	0	0	0	0	0	0	0	0	0	0	1.68667	0.357957	1.6	2.08	1.38
760	2018-05-25	15	40	male	35.8		0	0	0	1	68364	0	34801.5	0	0	0	0	0	40.5333	3.56294	36.42	42.66	42.52
761	2018-05-25	56	51	female	36.2		0	0	0	0	0	0	0	0	0	0	0	0	0.79	0.0556776	0.78	0.74	0.85
762	2018-05-25	26	65	female	36.6		1	0	0	0	0	0	0	0	0	0	0	0	0.993333	0.0404145	0.97	0.97	1.04
763	2018-05-25	60	53	female	35.8		0	0	0	0	0	0	0	0	0	0	0	0	1.16	0.557494	0.7	1	1.78
764	2018-05-25	28	50	female	36.3		0	0	0	0	0	0	0	0	0	0	0	0	1.65333	0.080829	1.58	1.74	1.64
765	2018-05-28	56	56	female	37.5		1	0	0	0	0	0	0	0	0	0	0	0	1.2	0.190788	1.3	0.98	1.32
766	2018-05-28	9	26	female	38.4		1	0	1	0	0	104.453	0	0	318	0	0	0	3.86667	0.313741	3.99	4.1	3.51
767	2018-05-28	49	76	female	37.3		0	0	0	1	930.095	0	608	0	0	0	0	0	1.64667	0.064291	1.72	1.62	1.6
768	2018-05-29	29	56	female	36.7	9.3	0	0	0	0	0	0	0	0	0	0	0	0	1.37333	0.0416333	1.34	1.42	1.36
769	2018-05-29	2	15	female	36.2	9.6	0	0	0	0	0	0	0	0	0	0	0	0	1.73333	0.372872	2.13	1.39	1.68
770	2018-05-29	50	57	male	37.5	8.3	1	0	0	0	0	0	0	0	0	0	0	0	5.21	0.306105	5.18	4.92	5.53
771	2018-05-29	14	40	female	35	11	1	0	0	0	0	0	0	0	0	0	0	0	4.79333	0.273008	5.04	4.5	4.84
772	2018-05-29	50	57	male	37.3	10.1	1	0	0	0	4.39001	0	0	0	0	0	0	0	5.7	0.243311	5.42	5.86	5.82
773	2018-05-29	33	56	male	34.7		1	0	0	1	51766.2	0	8503	0	0	0	0	0	1.91	0.05	1.91	1.86	1.96
774	2018-05-29	4	18	female	36.4	12.6	1	0	0	0	0	0	0	0	0	0	0	0	1.54333	0.0907377	1.46	1.53	1.64
775	2018-05-29	12	32	male	36.1	12.1	1	0	1	0	0	21324.4	0	0	7963.5	0	0	0	134.19	10.2861	141.11	139.09	122.37
776	2018-05-29	20	46	female	37.2	9.4	1	0	0	0	0	0	0	0	0	0	0	0	1.56667	0.109697	1.53	1.48	1.69
777	2018-05-30	3	10	female	37.8		1	1	0	0	41.8434	0	0	0	0	0	0	0	18.1033	0.603517	18.25	17.44	18.62
778	2018-05-30	31	56	female	36.7		0	0	0	0	0	0	0	0	0	0	0	0	0.9	0.034641	0.88	0.94	0.88
779	2018-05-30	23	68	female	37.2		0	0	0	0	0	0	0	0	0	0	0	0	1.16333	0.0680686	1.24	1.14	1.11
780	2018-05-30	40	70	male	36		1	0	0	0	26642.8	1.82529	0	0	0	0	0	0	1.23667	0.15308	1.18	1.41	1.12
781	2018-05-30	6	20	male	35.8		0	0	0	0	0	0	0	0	0	0	0	0	0.976667	0.0737111	1.06	0.95	0.92
783	2018-05-30	5	20	female	38.5		0	0	0	0	0	55248.9	0	0	8800	80	0	0	138.607	3.72908	134.31	141	140.51
784	2018-05-31	12	30	male	37.4		0	0	0	0	0	0	0	0	0	0	0	0	0.976667	0.070946	1.04	0.9	0.99
785	2018-05-31	7	16	male	37.7		0	0	0	0	0	0	0	0	0	0	0	0	0.87	0.711266	1.69	0.42	0.5
786	2018-05-31	60	43	female	35.7		0	0	0	0	0	0	0	0	0	0	0	0	0.736667	0.122202	0.87	0.71	0.63
787	2018-05-31	56	44	female	38.5		0	0	0	0	0	0	0	0	0	0	0	0	1.5	0.0556776	1.49	1.56	1.45
788	2018-05-31	43	76	male	35.8		0	0	0	0	0	0	0	0	0	0	0	0	0.92	0.01	0.91	0.93	0.92
789	2018-05-31	21	54	male	35.9		1	0	0	0	0	0	0	0	0	0	0	0	1.49333	0.070946	1.43	1.48	1.57
790	2018-06-01	26	58	female	36.3		0	0	0	0	0	0	0	0	0	0	0	0	1.45	0.01	1.44	1.46	1.45
791	2018-06-01	12	25	male	36.9		0	0	0	0	0	0	0	0	0	0	0	0	2.61667	0.158219	2.58	2.48	2.79
792	2018-06-01	60	33	female	36.1		0	0	0	0	0	0	0	0	0	0	0	0	2.29667	0.193993	2.17	2.2	2.52
793	2018-06-01	19	47	female	37		1	0	0	0	0	0	0	0	0	0	0	0	1.66667	0.190351	1.85	1.68	1.47
794	2018-06-01	50	54	female	36.1	8.5	0	0	0	0	52.1784	0	0	0	0	0	0	0	2.81667	0.0208167	2.8	2.81	2.84
795	2018-06-04	25	57	male	37.1		0	0	0	0	0	0	0	0	0	0	0	0	0.996667	0.0503322	1.05	0.99	0.95
796	2018-05-21	4	11	female	37.5	11.4	1	0	0	0	0	0	0	0	0	0	0	0	1.31	0.286182	1.61	1.04	1.28
797	2018-05-22	9	28	female	36.1	10.9	1	0	0	1	0	0	0	0	0	0	0	0	9.83	0.649692	9.92	10.43	9.14
798	2018-05-21	14	35	male	36.2	9.4	0	0	1	0	0	1101.64	0	0	5621	387.5	0	0	75.0667	3.21351	78.19	75.24	71.77
799	2018-05-21	26	55	female	38.8	7.4	1	0	0	0	0	0	0	0	4295.5	252	0	0	5.26	0.069282	5.3	5.3	5.18
800	2018-05-21	7	20	female	37	9.8	1	0	0	0	0	0	0	0	0	0	0	0	3.39	0.216564	3.27	3.26	3.64
801	2018-05-21	54	66	female	36.6	12	1	0	0	0	0	0	0	0	0	0	0	0	1.41667	0.340049	1.08	1.41	1.76
802	2018-05-23	9	20	female	35.6	8.1	1	0	0	0	0	0	0	0	0	0	0	0	1.61333	0.0986577	1.5	1.66	1.68
803	2018-05-23	28	47	female	36.2	8.1	1	0	0	0	0	0	0	0	0	0	0	0	2.57	0.0793725	2.51	2.66	2.54
804	2018-05-23	51	82	female	36.7	11.7	1	0	0	0	0	0	0	0	0	0	0	0	1.14	0.175784	1.21	1.27	0.94
805	2018-05-23	5	16	female	36.2	9.2	1	0	0	0	0	0	0	0	0	0	0	0	1.04	0.1253	1.17	1.03	0.92
806	2018-05-23	42	64	female	36.6	11.1	1	0	0	0	0	0	0	0	0	0	0	0	1.05333	0.175024	1.23	1.05	0.88
807	2018-05-23	14	28	female	34.6	7.4	1	0	0	0	0	0	0	0	0	0	0	0	3.16	0.21	3.25	3.31	2.92
808	2018-05-23	23	47	female	37.1	10.2	1	0	0	0	0	0	0	0	0	0	0	0	0.74	0.04	0.7	0.78	0.74
809	2018-05-23	18	54	female	36.3	9.3	1	0	0	0	0	0	0	0	0	0	0	0	1.36	0.05	1.31	1.36	1.41
810	2018-05-25	19	57	female	36	6.5	0	0	0	0	0	0	0	0	0	0	0	0	1.05	0.0793725	1.08	1.11	0.96
811	2018-05-25	11	27	male	36	8.2	0	0	0	0	0	0	0	0	0	0	0	0	2.81667	0.140119	2.68	2.81	2.96
812	2018-05-25	45	45	female	36	8.2	1	0	0	0	0	0	0	0	0	0	0	0	4.82667	0.312143	4.96	5.05	4.47
813	2018-05-25	45	49	female	37.1	7.7	1	0	0	0	0	0	0	0	0	0	0	0	2.70333	0.266333	2.53	2.57	3.01
814	2018-05-25	25	65	male	37.6	10.7	1	0	0	0	0	0	0	0	0	0	0	0	2.18333	0.4389	1.92	1.94	2.69
815	2018-05-25	18	46	female	35.9	7.5	1	0	0	0	28.2701	0	0	0	0	0	0	0	1.66333	0.257358	1.53	1.96	1.5
816	2018-05-25	42	56	male	36.5	10.7	1	0	0	0	0	0	0	0	47.5	0	0	0	4.47333	0.324705	4.63	4.1	4.69
817	2018-05-25	11	34	male	36	10.7	1	0	0	0	0	0	0	0	0	0	0	0	1.29	0.18735	1.23	1.5	1.14
818	2018-05-28	13	38	female	36.4	10.4	1	0	0	0	0	0	0	0	0	0	0	0	1.37	0.381576	1.13	1.81	1.17
819	2018-05-28	5	14	male	36.1	9.3	1	0	0	0	0	10.3604	0	0	55.5	0	0	0	4.49	0.272213	4.29	4.8	4.38
820	2018-05-28	32	50	male	36.5	12.9	1	0	0	1	44245.8	0	18866.5	0	0	0	0	0	52.23	3.36947	54.42	53.92	48.35
821	2018-05-28	30	36	female	36.5	5.1	1	0	0	0	0	0	0	0	0	0	0	0	3.97667	0.458839	4.19	4.29	3.45
822	2018-05-28	60	31	female	37	8.6	1	0	0	0	0	46.6025	0	0	0	0	0	0	2.45333	0.221209	2.48	2.66	2.22
823	2018-05-28	5	12	male	36.1	12.4	0	0	0	0	0	0	0	0	0	0	0	0	1.50667	0.144684	1.58	1.6	1.34
824	2018-05-30	42	62	female	36.5	8.8	1	0	0	0	0	0	0	0	0	0	0	0	0.85	0.101489	0.96	0.76	0.83
825	2018-05-30	12	34	male	36.6	9.6	0	0	0	0	0	22.3588	0	0	0	0	0	0	1.79333	0.10116	1.91	1.74	1.73
826	2018-05-30	24	66	female	36	10.9	1	0	0	0	0	0	0	0	0	0	0	0	0.916667	0.0472582	0.88	0.97	0.9
827	2018-05-30	34	62	male	36.5	9.9	1	0	0	0	0	0	0	0	0	0	0	0	0.856667	0.0929157	0.9	0.75	0.92
828	2018-05-30	34	50	male	36.3	9.8	1	0	0	0	0	0	0	0	0	0	0	0	1.13	0.156205	0.95	1.21	1.23
829	2018-06-01	35	71	female	36.3	10.3	1	0	0	0	0	0.502032	0	0	0	0	0	0	3.71333	0.061101	3.66	3.78	3.7
830	2018-06-01	31	32	male	36.3	6.1	0	0	0	0	0	0	0	0	0	0	0	0	2.13667	0.15308	2.08	2.02	2.31
831	2018-06-01	11	30	male	38.6	8.7	1	0	0	0	0	0	0	0	0	0	0	0	1.33333	0.436616	1.61	1.56	0.83
832	2018-06-04	18	59	male	36.3	9.4	0	0	0	0	0	0	0	0	0	0	0	0	4.46	0.135277	4.59	4.47	4.32
833	2018-06-04	7	19	female	36	6.5	1	0	0	1	0	28587.5	0	0	12260	516	0	0	931.103	48.7227	983.75	921.96	887.6
834	2018-06-04	33	50	female	36.5	7.2	1	0	0	0	0	0	0	0	0	0	0	0	1.73	0.1	1.73	1.63	1.83
835	2018-06-13	48	72	female	36.3	12.6	1	0	0	0	0	0	0	0	0	0	0	0	1.28333	0.100167	1.17	1.36	1.32
836	2018-06-13	20	55	male	36.3	11	0	0	0	0	0	0	0	0	192	0	0	0	2.77	0.113578	2.72	2.9	2.69
837	2018-06-13	6	22	male	36.4	9.1	1	0	1	0	0	649.503	0	0	7845	0	0	0	7.21	0.323574	6.84	7.35	7.44
838	2018-06-13	36	66	female	36.5	10.2	1	0	0	0	0	193.708	0	0	0	0	0	0	7.77	0.416053	7.31	8.12	7.88
839	2018-06-13	12	28	male	36	7	0	0	1	0	0	4195.46	0	0	0	0	0	0	72.84	1.35277	72.74	74.24	71.54
840	2018-06-13	21	71	male	36.5	8.8	1	0	0	0	0	0	0	0	0	0	0	0	1.24	0.0888819	1.17	1.21	1.34
841	2018-06-04	19	46	female	37.5		0	0	0	1	328928	0	19238	0	0	0	0	0	73.6	1.82395	73.34	75.54	71.92
842	2018-06-04	20	56	male	37.5		0	0	0	0	0	0.564424	0	0	0	0	0	0	2.90333	0.556447	2.66	2.51	3.54
843	2018-06-04	15	49	male	36.3		0	0	0	0	0	0	0	0	0	0	0	0	0.956667	0.222336	0.7	1.08	1.09
844	2018-06-04	25	58	female	36.2		0	0	0	0	0	0	0	0	0	0	0	0	1.09	0.0984886	1.06	1.2	1.01
845	2018-06-05	50	51	male	35.5	9.8	1	0	0	1	44.8954	34.7422	0	0	0	0	0	0	3.91333	0.137961	3.86	4.07	3.81
846	2018-06-05	8	25	male	35.2	10.3	0	0	0	0	0	0	0	0	0	0	0	0	5.49667	0.342394	5.18	5.86	5.45
847	2018-06-05	3	14	male	37	9.5	0	0	0	0	0	0	0	0	0	0	0	0	1.63	0.0556776	1.62	1.69	1.58
848	2018-06-05	60	48	male	38	12	0	0	0	0	0	0	0	0	0	0	0	0	13.02	0.365103	12.73	13.43	12.9
849	2018-06-05	23	50	male	36	11.2	1	0	0	1	0	0	0	0	0	0	0	0	1.35333	0.251462	1.25	1.64	1.17
850	2018-06-05	50	56	male	36.5		1	0	0	0	0	0	0	0	0	0	0	0	6.13333	0.0321455	6.17	6.11	6.12
851	2018-06-05	22	51	male	37.5	9.5	1	1	0	0	361.589	0	0	0	0	0	0	0	5.07333	0.250067	5.32	5.08	4.82
852	2018-06-05	31	46	female	36	10.3	1	0	0	0	0	0	0	0	0	0	0	0	5.15333	0.41501	5.15	5.57	4.74
853	2018-06-07	18	59	female	37.3	8.5	0	0	0	0	0	0	0	0	0	0	0	0	1.78	0.164621	1.87	1.59	1.88
854	2018-06-07	15	34	male	37.6	10.3	1	0	0	1	3070.85	0	0	0	0	0	0	0	2.81333	0.0585947	2.88	2.77	2.79
855	2018-06-07	34	54	male	36.4	11.9	1	0	0	1	84401.9	0	15373	0	0	0	0	0	10.77	0.02	10.77	10.79	10.75
856	2018-06-07	14	35	male	36.5	11.4	0	0	0	0	12622	0	0	0	0	0	0	0	9.14333	0.58731	8.51	9.67	9.25
857	2018-06-07	70	39	male	36.4	7.2	0	0	0	0	0	0	0	0	0	0	0	0	2.94	0.274955	2.64	3.18	3
858	2018-06-07	40	83	male		11.1	0	0	0	0	0	0	0	0	0	0	0	0	2.31333	0.198578	2.17	2.54	2.23
859	2018-06-07	60	37	female	37.1	10.4	0	0	0	0	0	0	0	0	0	0	0	0	4.1	0.131149	4.22	4.12	3.96
860	2018-06-07	17	50	male	36.6	12.6	0	0	0	0	0	0	0	0	0	0	0	0	1.06667	0.100167	0.99	1.03	1.18
861	2018-06-07	6	17	male	39.6	12.9	1	0	0	0	0	0	0	0	0	0	0	0	1.90667	0.245425	1.89	1.67	2.16
862	2018-06-08	60	94	male	37.3		0	0	0	0	0	0	0	0	0	0	0	0	0.813333	0.106927	0.88	0.69	0.87
863	2018-06-08	47	52	male	36.4		1	0	0	0	0	0	0	0	0	0	0	0	1.13	0.21	1.22	0.89	1.28
864	2018-06-08	48	51	female	35.3		0	0	0	0	0	0	0	0	0	0	0	0	0.72	0.07	0.79	0.72	0.65
865	2018-06-12	35	55	female	37.4		1	0	0	0	0	0	0	0	0	0	0	0	0.72	0.043589	0.67	0.75	0.74
866	2018-06-12	14	40	female	35		1	0	0	0	0	0	0	0	0	0	0	0	2.15667	0.423596	1.98	1.85	2.64
867	2018-06-12	11	32	female	34.8		0	0	0	0	0	0	0	0	0	0	0	0	2.21667	0.240069	2.37	1.94	2.34
868	2018-06-12	6	15	male	39.4		0	0	0	0	0	0	0	0	0	0	0	0	1.53333	0.161658	1.56	1.68	1.36
869	2018-06-12	34	57	female	37.7		0	0	0	0	0	0	0	0	0	0	0	0	2.5	0.32078	2.13	2.7	2.67
870	2018-06-12	18	57	female	36.6		0	0	0	0	0	0	0	0	0	0	0	0	1.21333	0.152753	1.08	1.38	1.18
871	2018-06-12	50	46	female	36.5		0	0	0	0	0	0	0	0	1225	64	0	0	0.306667	0.0971253	0.2	0.33	0.39
872	2018-06-12	48	43	female	35.9		1	0	1	0	0	432.545	0	0	8466	0	0	0	22.99	1.16435	21.75	23.16	24.06
873	2018-06-13	13	59	female	35.5		0	0	1	0	0	4460.66	11940	0	0	0	0	0	130.507	6.64083	122.88	135.01	133.63
874	2018-06-13	7	15	male	35.3		1	0	0	1	1.27453e+06	0	0	0	0	0	0	0	29.3667	1.95464	27.11	30.46	30.53
875	2018-06-13	15	48	female	36		0	0	0	0	0	0	0	0	0	0	0	0	1.57333	0.221209	1.34	1.6	1.78
876	2018-06-13	55	40	female	36		0	0	0	0	0	0	0	0	0	0	0	0	1.04667	0.0472582	1.1	1.01	1.03
877	2018-06-13	8	24	female	36.3		0	0	0	0	0	0	0	0	0	0	0	0	1.85	0.0360555	1.82	1.89	1.84
878	2018-06-13	10	28	female	36.2		0	0	0	0	0	0	0	0	0	0	0	0	1.99667	0.0873689	2.02	1.9	2.07
879	2018-06-14	20	54	female	37.7	9.1	0	0	0	1	95173.8	0	12453	236	0	0	0	0	9.02333	1.78752	7.04	9.52	10.51
880	2018-06-14	4	12	female	37.7	9.5	1	0	0	0	0	0	0	0	0	0	0	0	3.02333	0.0776745	3	2.96	3.11
881	2018-06-14	21	60	female	36.1	10.3	0	0	0	0	0	0	0	0	0	0	0	0	1.98	0.204206	1.82	1.91	2.21
882	2018-06-14	10	30	male	38.4	8.8	0	0	1	0	0	0	0	0	0	0	0	0	1.81667	0.15308	1.64	1.9	1.91
883	2018-06-14	4	13	male	38.6	8.5	1	0	1	0	0	0	0	0	0	0	0	0	1.05333	0.070946	0.99	1.04	1.13
884	2018-06-14	6	21	male	35.6	7.4	0	0	0	0	0	0	0	0	0	0	0	0	1.27333	0.0404145	1.28	1.31	1.23
885	2018-06-14	34	39	female	34.9	8.8	0	0	0	0	0	0	0	0	0	0	0	0	1.49667	0.195533	1.66	1.28	1.55
886	2018-06-14	7	21	female	37.8	10.1	0	0	0	0	0	0	0	0	0	0	0	0	4.59667	0.24379	4.69	4.32	4.78
887	2018-06-15	32	44	female	36.2		0	0	0	0	0	0	0	0	0	0	0	0	1.42667	0.141539	1.59	1.35	1.34
888	2018-06-15	13	23	female	36.7		0	0	0	0	0	0	0	0	0	0	0	0	0.83	0.0458258	0.84	0.78	0.87
889	2018-06-15	50	51	female	35.8		0	0	0	1	208536	0	78354	0	0	0	0	0	137.607	19.6485	115.08	146.53	151.21
890	2018-06-15	5	16	male	38.3		0	0	0	0	0	0	0	0	0	0	0	0	2.25667	0.345302	2.16	1.97	2.64
891	2018-06-15	4	14	female	37.8		0	0	0	0	0	14789.6	16157	0	4392	0	0	0	347.887	23.5501	320.96	358.06	364.64
892	2018-06-15	14	45	female	37.1		1	0	1	0	0	0	0	0	0	0	0	0	3.01	0.222711	3.25	2.97	2.81
893	2018-06-15	20	53	female	36.7		0	0	0	0	0	0	0	0	0	0	0	0	2.44333	0.270617	2.66	2.14	2.53
894	2018-06-18	25	55	male	35.7		0	0	1	0	0	44.8536	0	0	0	0	0	0	5.3	0.173205	5.2	5.5	5.2
895	2018-06-18	13	28	male	35.6		0	0	1	0	0	10981.4	2551	0	7188	0	0	0	394.57	23.82	367.35	411.6	404.76
896	2018-06-18	12	24	female	36.3		0	0	0	0	0	8618.28	0	0	15137	0	0	0	247.05	7.09372	250.25	251.98	238.92
897	2018-06-18	15	41	male	37		0	0	0	1	346972	0	26567	0	0	0	0	0	160.51	4.78501	155.73	165.3	160.5
898	2018-06-18	9	28	male	36.4		0	0	1	0	0	15909.5	0	0	22029	0	0	0	452.66	12.7855	443.69	446.99	467.3
899	2018-06-18	4	12	male	37		1	0	0	0	0	0	0	0	0	0	0	0	1.74	0.0458258	1.79	1.7	1.73
900	2018-06-18	25	58	male	36.5		1	0	0	0	0	0	0	0	0	0	0	0	0.543333	0.0450925	0.59	0.54	0.5
901	2018-06-18	56	49	male	35.6		0	0	0	0	0	0	0	0	0	0	0	0	0.673333	0.0493288	0.64	0.73	0.65
902	2018-06-18	10	26	female	36.3		0	0	0	0	0	0	0	0	0	0	0	0	1.25333	0.0776745	1.23	1.19	1.34
903	2018-06-19	59	65	female	35.8		0	0	0	0	0	0	0	0	0	0	0	0	0.743333	0.057735	0.71	0.81	0.71
904	2018-06-19	15	45	female	36.6		0	0	0	0	0	0	0	0	0	0	0	0	0.996667	0.130512	1.01	0.86	1.12
905	2018-06-19	20	46	female	36.5		0	0	0	0	0	0	0	0	0	0	0	0	0.936667	0.10116	1	0.82	0.99
906	2018-06-19	30	49	male	36		0	0	1	0	0	889.71	0	0	416	0	0	0	25.99	1.35503	24.48	27.1	26.39
907	2018-06-19	49	44	female	38.8		0	0	0	0	0	0	0	0	0	0	0	0	1.09667	0.170392	1.26	1.11	0.92
908	2018-06-19	68	45	female	34.6		0	0	0	0	0	0	0	0	0	0	0	0	0.753333	0.0493288	0.72	0.73	0.81
909	2018-06-20	65	30	female	35.8		1	0	0	0	0	0	0	0	0	0	0	0	0.966667	0.0288675	0.95	0.95	1
910	2018-06-20	49	55	female	36.1		0	0	0	0	0	0	0	0	0	0	0	0	1.75667	0.568712	1.13	1.9	2.24
911	2018-06-20	44	68	male	36.1		1	0	0	0	0	0	0	0	0	0	0	0	1.27333	0.133167	1.24	1.16	1.42
912	2018-06-20	11	29	female	35.8		1	0	1	0	0	11887.5	0	0	10139.5	176	0	0	239.673	29.1488	273.32	222.09	223.61
913	2018-06-20	8	17.5	female	36.8		0	0	0	0	0	0	0	0	0	0	0	0	2.11	0.11	2	2.22	2.11
914	2018-06-20	4	11	female	39.6		0	0	1	0	0	503.609	0	0	261.5	0	0	0	10.33	0.401497	10.75	9.95	10.29
915	2018-06-20	6	16	male	37.5		0	0	0	1	17138.3	0	2981	391	0	0	0	0	41.8567	0.302379	42.19	41.6	41.78
916	2018-06-21	56	45	male	36.3		1	0	0	0	0	0	0	0	0	0	0	0	3.90333	0.242143	4.18	3.73	3.8
917	2018-06-21	48	56	female	36.1		0	0	0	0	0	0	0	0	0	0	0	0	1.27667	0.0305505	1.27	1.31	1.25
919	2018-06-21	5	15	male	35.2		0	0	0	0	0	0	0	0	0	0	0	0	1.26	0.16	1.1	1.42	1.26
920	2018-06-21	5	16	male	35.3		0	0	0	0	0	0	0	0	0	0	0	0	10.99	0.255343	10.71	11.05	11.21
921	2018-06-21	18	56	male	37.9		0	0	0	0	0	0	0	0	0	0	0	0	2.37333	0.0602771	2.38	2.31	2.43
922	2018-06-21	7	21	male	38.4		0	0	0	0	0	0	0	0	0	0	0	0	2.61667	0.225462	2.6	2.85	2.4
923	2018-06-21	30		female	36.1		0	0	0	0	0	0	0	0	0	0	0	0	1.37	0.117898	1.24	1.47	1.4
924	2018-06-21	6	15	male	37.7		1	0	0	0	0	0	0	0	0	0	0	0	1.87667	0.0568624	1.83	1.94	1.86
925	2018-06-21	3	11	male	38.8		1	0	0	0	0	0	0	0	0	0	0	0	3.60667	0.811316	4.51	3.37	2.94
926	2018-06-21	10	27	female	38		0	0	0	0	0	0	0	0	0	0	0	0	1.57667	0.0763763	1.56	1.51	1.66
927	2018-06-21	4	16	female	36.4		0	0	0	0	0	0	0	0	0	0	0	0	2.27	0.147986	2.1	2.34	2.37
928	2018-06-21	10	23	female	36.2		0	0	0	0	0	0	0	0	0	0	0	0	0.566667	0.176163	0.73	0.59	0.38
929	2018-06-21	9	16	male	37.4		1	0	0	0	0	0	0	0	0	0	0	0	10.4833	0.435239	10.91	10.5	10.04
930	2018-06-21	10	21	female	38		0	0	0	0	0	0	0	0	0	0	0	0	0.693333	0.197315	0.56	0.92	0.6
931	2018-06-22	20	45	female	37		0	0	0	0	0	0	0	0	0	0	0	0	1.77667	0.565184	1.36	1.55	2.42
932	2018-06-22	28	53	female	37.2		0	0	0	0	0	0	0	0	0	0	0	0	1.32333	0.0665833	1.28	1.29	1.4
933	2018-06-22	57	70	male	36.6		1	0	0	0	0	0	0	0	0	0	0	0	1.35333	0.0378594	1.37	1.38	1.31
934	2018-06-25	8	26	male	36.9		0	0	0	0	0	0	0	0	0	0	0	0	0.666667	0.057735	0.7	0.7	0.6
935	2018-06-25	25	51	female	36.7		0	0	0	0	0	0	0	0	0	0	0	0	2.03333	0.100664	2.02	1.94	2.14
936	2018-06-25	6	20	female	35.9		0	0	0	0	0	0	0	0	0	0	0	0	0.963333	0.316596	0.63	1.26	1
937	2018-06-25	3	15	male	35.8		0	0	0	0	0	0	0	0	0	0	0	0	0.66	0.112694	0.79	0.59	0.6
938	2018-06-25	8	23	female	36.2		0	0	0	0	0	0	0	0	0	0	0	0	1.99667	0.348186	1.91	2.38	1.7
939	2018-06-25	3	10	female	36.2		0	0	0	0	0	0	0	0	0	0	0	0	1.97333	0.102144	1.93	2.09	1.9
940	2018-06-25	54	74	female	36.2		0	0	0	1	0	0	0	0	0	0	0	0	0.603333	0.111505	0.56	0.52	0.73
941	2018-06-25	57	85	male	36.2		0	0	0	0	0	0	0	0	0	0	0	0	1.26	0.0984886	1.18	1.23	1.37
942	2018-06-26	32	72	male	36.1		0	0	0	0	0	0	0	0	0	0	0	0	0.643333	0.130512	0.52	0.78	0.63
943	2018-06-26	40	49	female	35.4		0	0	0	0	0	0	0	0	0	0	0	0	0.83	0.0173205	0.84	0.81	0.84
944	2018-06-27	61	43	female	35.4		0	0	0	1	0	0	23720	0	0	0	0	0	21.0433	1.60506	19.43	22.64	21.06
945	2018-06-27	8	28	female	36		0	0	1	0	0	0	0	0	9196	214	0	0	497.49	9.9953	493.29	508.9	490.28
946	2018-06-27	13	32	female	34.4		0	0	0	0	0	0	0	0	0	0	0	0	0.733333	0.0776745	0.71	0.67	0.82
947	2018-06-27	30	50	male	36.5		0	1	0	0	0	0	0	0	0	0	0	0	0.886667	0.0404145	0.93	0.88	0.85
948	2018-06-27	10	23	female	38.3		0	0	0	1	0	0	4392	235	0	0	0	0	115.61	1.81055	117.16	113.62	116.05
949	2018-06-27	5	15	male	38.1		0	0	0	0	0	0	0	0	7483	0	0	0	51.6033	6.39	44.23	55.53	55.05
950	2018-06-27	8	25	male	38.6		0	0	0	1	0	0	31520	0	0	0	0	0	16.8167	0.265581	16.97	16.51	16.97
951	43264	26	50	female	36.2	6.8	1	0	0	1									2.37667
952	43264	11	38	female	36.5	9.9	1	0	0	0									3.14333
953	43266	8	22	male	39.5	8.2	1	0	0	1									107.347
954	43266	58	71	male	36.5	9.4	1	0	0	0									3.72333
955	43266	14	35	female	36.8	7.5	1	0	0	1									6.64333
956	43266	12	41	female	36.3	8.7	1	0	0	0									1.5
957	43266	50	59	female	37	9.7	1	0	0	0									3.25667
958	43283	30	36	female	36	10	1	0	0	0									1.8
959	43283	33	53	male	36.5		1	0	0	0									1.9
1000	43278	5	37	female	39		0	0	0	0									0.656667
1001	2018-06-27	65	42	female	39.1		0	1	0	0	0	0	0	0	0	0	0	0	0.726667	0.113725	0.6	0.76	0.82
1002	2018-06-28	55	53	male	34.9		0	0	0	0	0	0	0	0	0	0	0	0	1.84333	0.0568624	1.86	1.89	1.78
1003	2018-06-28	7	20	male	38		1	0	0	1	0	0	7739.5	0	0	0	0	0	14.8433	0.164418	15.03	14.78	14.72
1004	2018-06-28	10	26	male	38		1	0	0	1	0	0	15121	0	0	0	0	0	20.4433	0.312143	20.52	20.71	20.1
1005	2018-06-29	8	23	male	36.4		0	0	1	0	0	0	0	0	0	0	0	0	1.86	0	1.86	1.86	1.86
1006	2018-06-29	19	49	female	36.6		1	0	1	0	0	0	0	0	750.5	0	0	0	1.86	0	1.86	1.86	1.86

## Sheet: Data Dictionary
Variable	Definition/Details
Sample Number	Consecutive number denoting samples from individual patients
Collection Date	Date the blood sample was collected
Age (years)	Patient age in years
Weight (kg)	Patient weight in kg
male/female	Patient male or female
anciliary temperature	Patient ancilliary temperature in °C
Hb (g/dL)	Patient hemoglobin level in g/dL
reported malaria in the last 2 weeks	answer to the survey question: 'Did you have malaria in the last two weeks?'
RDT Line 1	HRP2 line positive
RDT Line 2	LDH line positive
RDT both Lines	HRP and LDH lines positive
Pf copy number	qPCR copy number for P. falciparum per μL of blood
Pv copy number	qPCR copy number for P. vivax in copies per μL of blood
LM_Pf	final expert light microscopy result for P. falciparum in parasites per μL of blood
LM_Pfg	final expert light microscopy result for P. falciparum gametocytes in parasites per μL of blood
LM_Pv	final expert light microscopy result for P. vivax in parasites per μL of blood
LM_Pvg	final expert light microscopy result for P. vivax gametocytes in parasites per μL of blood
LM_Pm	final expert light microscopy result for P. malariae in parasites per μL of blood
LM_Po	final expert light microscopy result for P. ovale in parasites per μL of blood
Average MO signal	Average magneto-optical signalof blood aliquots #1,2,3 in mV/V
Standard deviation MO signal	Standard deviation of the magneto-optical signals of blood aliquots #1,2,3 in mV/V
MO_Signal_Replica_#1,2,3	Magneto-optical signal of blood aliquot #1,2,3 in mV/V

## Sheet: Table I
Patients with anemia (Hb<11.0 g/dL) sample number	Patients with anemia (Hb<11.0 g/dL) Hb cc.		Patients with fever (>37.5°) sample number	Patients with fever (>37.5°) temperature		Patients with malaria reported in last 2 weeks sample number			RDT positive sample number	HRP2 sample number	pLDH sample number	HRP2+pLDH sample number		LM Any infection sample number	LM Any infection parasite density [1/μL]	LM P. f. mono sample number	LM P. f. mono parasite density [1/μL]	LM P. v. mono sample number	LM P. v. mono parasite density [1/μL]	LM P. f. + P. v. sample number	LM P. f. + P. v. parasite density [1/μL]	P. malariae sample number	P. malariae parasite density [1/μL]	P. f. gametocytes sample number	P. f. gametocytes density [1/μL]	P. v. gametocytes sample number	P. v. gametocytes density [1/μL]		PCR any infection sample number	PCR any infection copy number	PCR P. f. sample number	PCR P. f. copy number	PCR P. v. sample number	PCR P. v. copy number	PCR P. f.+P. v.sample number	PCR P. f.+P. v. copy number
5	8.7		6	39.1		4			1	4	15	1		1	15749	1	15749	15	9137.5	10	16115	458	4800	31	40	15	886.5		1	46441.7	1	46441.7	15	3948.83	10	49039.6
8	9.6		10	37.8		5			3	34	17	3		5	22362.5	5	22362.5	46	3604	58	9766			43	3196.5	46	128		5	35043.5	5	35043.5	44	131.461	31	111287
14	6.6		20	39.9		7			4	42	46	5		6	2163.5	6	2163.5	63	770.5	99	12792			48	5575.5	96	233		6	2626.35	6	2626.35	46	2848.21	45	14293.7
15	8.9		31	38.6		8			5	52	90	8		8	3793	8	3793	90	8412.5	150	1872			53	288.5	106	40		8	1793.85	8	1793.85	63	578.972	55	213.614
16	9.8		32	37.7		10			8	107	96	10		10	16115	18	8000	96	4583	152	16693			56	363	111	32		10	49039.6	18	10977.2	80	9.22926	58	75275.1
17	8.7		38	39.2		14			10	113	105	18		15	9137.5	22	231	105	861	177	23200			58	177.5	124	194.5		15	3948.83	22	318.718	90	39745.5	60	81631.7
18	9.8		53	39.2		16			15	125	106	22		18	8000	31	76840	106	9640	181	6400			70	128	152	77		18	10977.2	27	3.83331	105	2897.66	98	10424.4
19	3.9		57	38.8		17			17	132	110	31		22	231	32	7556.5	111	32	216	9120			76	565.5	179	64		22	318.718	32	4677.33	106	18067.4	117	62833.1
20	9.5		67	38.3		21			18	155	111	32		31	76840	34	525.5	120	14400	219	12236			108	48	184	404		27	3.83331	34	322.065	111	48.5666	150	2602.68
21	8.9		94	37.9		25			22	157	124	38		32	7556.5	38	23360	124	7244	229	7120.5			114	254	185	1020		31	111287	38	43047.7	124	22506.6	153	134979
22	6.6		97	39.7		28			31	186	126	43		34	525.5	42	183	143	16	274	13477			125	64	215	235		32	4677.33	42	668.397	135	307.77	175	11845.6
23	10.9		98	39.5		29			32	193	141	44		38	23360	43	25285	161	14400	276	2603			130	40	228	115.5		34	322.065	48	56094.6	136	31.8833	181	61788.2
24	7.5		103	38.8		30			34	195	152	45		42	183	44	8480	179	1289	358	8728			153	40	276	349		38	43047.7	50	1.16247e+06	152	13625.8	184	36614.9
25	10.5		111	37.7		31			38	227	177	48		43	25285	45	4000	184	29054	455	30080			166	672	314	530.5		42	668.397	51	19040.5	161	61366.7	185	13689.1
26	9.1		113	39.2		32			42	235	184	50		44	8480	48	22757.5	185	36420	506	39160			171	160	321	32		44	131.461	53	1.45356e+06	177	169201	274	86379.8
27	8.3		117	39.9		33			43	291	197	51		45	4000	50	70786	197	832	518	52349			178	629	329	219.5		45	14293.7	56	54026.5	179	41088.6	419	266.719
28	9.3		118	37.8		35			44	298	212	53		46	3604	51	64019.5	201	1020	606	2435			202	3059	334	315		46	2848.21	57	13252.1	197	1060.55	455	27311.6
29	8.3		119	37.8		36			45	303	216	55		48	22757.5	53	92077	212	1342.5	687	1014.5			216	160	368	210.5		48	56094.6	69	15788.9	211	88.2041	481	201.293
30	9.2		130	38.4		38			46	310	228	56		50	70786	55	1592	215	7176	891	20549			267	912	384	253.5		50	1.16247e+06	74	398.711	250	887.712	518	109647
31	9.3		136	38.4		43			48	319	231	57		51	64019.5	56	1878	227	31.5	895	9739			274	117	421	32		51	19040.5	76	9047.27	256	12.9479	520	8521.95
32	6.5		140	37.8		44			50	350	239	58		53	92077	57	6585.5	228	1610					298	95	433	424		53	1.45356e+06	89	37130.8	282	39.6611	606	14118.9
33	10.89		152	38.6		45			51	369	276	60		55	1592	60	67023.5	239	1152					320	48	442	80		55	213.614	95	66171.8	301	46.3401	715	1967.3
34	9.7		155	37.8		47			52	387	314	69		56	1878	69	9942.5	250	1165.5					324	198.5	443	64		56	54026.5	103	143644	329	53135.1	725	156.044
35	8.6		159	37.9		48			53	401	321	89		57	6585.5	70	128	294	72					408	197.5	455	160		57	13252.1	104	37001.1	334	89742.4	780	26644.6
36	8.49		160	39.3		49			55	414	329	95		58	9766	74	192	301	270					423	517	461	56		58	75275.1	107	54.9252	344	715.193	845	79.6377
38	8.5		166	38.2		50			56	426	334	98		60	67023.5	76	18047	304	79					424	487.5	473	380.5		60	81631.7	108	207.902	358	11435.6
39	9.1		171	37.9		52			57	431	355	99		63	770.5	89	58545	314	12338					434	1443.5	475	167.5		63	578.972	114	176391	368	19431.4
40	9.4		175	38.1		58			58	433	358	103		69	9942.5	95	11814	321	224					444	16	481	32		69	15788.9	120	12174.6	421	366.199
42	8.7		177	40.1		60			60	441	368	104		70	128	98	1250.5	329	21432.5					455	320	484	1349		74	398.711	125	189.158	428	120.641
43	4.7		187	39.5		64			69	452	384	114		74	192	103	26909	334	8433					464	640	508	352.5		76	9047.27	130	16837.1	433	1027.29
44	9.5		201	37.6		68			89	453	419	117		76	18047	104	20084.5	344	534					469	192	520	178.5		80	9.22926	132	28508.2	440	254.282
45	9.29		202	39		71			90	454	421	120		89	58545	108	48	351	2488					470	3601.5	524	79.5		89	37130.8	133	7040.13	442	978.556
46	5.9		212	37.6		73			95	469	422	130		90	8412.5	110	175.5	368	11004.5					477	360	533	47.5		90	39745.5	138	20.1819	443	1289.93
47	9		216	38.8		76			96	500	428	140		95	11814	114	26925	372	16					479	6520	539	120		95	66171.8	140	12765.3	461	693.56
48	6.4		218	39.8		77			98	532	440	142		96	4583	117	38400	384	4746					483	80	545	276		98	10424.4	142	18659.9	473	3219.21
49	8.3		219	39.3		80			99	536	442	148		98	1250.5	125	64	411	151.5					489	80	559	600		103	143644	148	85963.1	474	522.188
50	8.3		235	38		84			103	548	443	150		99	12792	130	5640	419	240					503	1123	566	156		104	37001.1	149	9.54218	475	2560.37
51	9.9		236	38.4		89			104	553	444	153		103	26909	132	22721.5	421	784					511	118	572	214		105	2897.66	160	922503	484	13213.7
52	8.4		241	38.6		95			105	587	458	159		104	20084.5	133	1833	422	621					516	726.5	602	189.5		106	18067.4	165	92115.3	502	4.24143
53	8.6		248	38.3		96			106	588	461	160		105	861	140	8667	428	183.5					518	155	606	103		107	54.9252	166	1870.24	508	884.44
55	8.5		269	37.8		101			107	603	473	165		106	9640	148	10039	433	6867					523	800	611	175		108	207.902	171	56046.3	512	418.981
56	4.7		271	39.4		102			110	608	474	166		108	48	153	24040	440	821					544	413	623	192		111	48.5666	173	195183	524	593.603
57	8.9		274	38.5		103			111	636	475	171		110	175.5	160	19208	442	5520					553	96	624	301.5		114	176391	178	206074	533	568.983
58	6		284	38.8		107			113	643	484	173		111	32	165	90301	443	796					565	180	715	63.5		117	62833.1	186	294.963	539	3162.61
59	7.6		287	38.8		109			114	654	495	175		114	26925	166	672	461	392					571	110	721	232		120	12174.6	187	547802	541	12.0863
101	8.5		295	38.2		110			117	656	508	178		117	38400	171	12160	473	4472.5					579	212	723	311		124	22506.6	194	4587.74	545	1785.21
102	10.3		318	39		117			120	661	512	181		120	14400	173	28800	474	1460.5					585	55.5	725	55.5		125	189.158	201	21.1701	546	127.234
103	9.2		321	38.4		119			124	665	524	187		124	7244	175	1133.5	475	1845.5					606	47.5	733	314		130	16837.1	203	58326.1	551	919.219
105	8.8		333	38.1		123			125	666	533	194		125	64	178	28669	481	176					613	136.5	749	136		132	28508.2	204	3213.89	558	2409.02
106	8.8		344	38.6		131			126	667	539	202		130	5640	187	51440	484	16446					620	568.5	783	80		133	7040.13	208	1593.09	559	13538.8
107	8.5		359	38.1		134			130	669	545	203		132	22721.5	194	9600	508	7389					622	80	798	387.5		135	307.77	210	7604.02	563	5900.13
108	10		370	38		135			132	677	546	204		133	1833	202	23432	520	11098					632	1457.5	799	252		136	31.8833	212	41376.6	566	8864.95
109	9.2		371	38		141			140	683	552	205		140	8667	203	9101.5	524	1112.5					636	997.5	833	516		138	20.1819	216	1.32435e+06	567	5137.68
110	7.6		377	37.7		143			141	688	558	206		143	16	204	1603	533	777.5					656	692	871	64		140	12765.3	223	183212	572	520.777
111	7.5		381	38.5		149			142	718	559	215		148	10039	205	53374.5	539	16920					660	103.5	912	176		142	18659.9	230	4134.47	573	39.8917
112	9.5		391	39.2		157			148	731	563	218		150	1872	206	856	540	16					683	2800.5	945	214		148	85963.1	231	895.848	581	9.14953
113	8.9		394	37.7		164			150	777	566	219		152	16693	218	9632	545	17272					711	536				149	9.54218	234	1.68502e+06	593	229.19
114	9.2		405	39		172			152	851	567	222		153	24040	222	16045.5	546	48					712	144				150	2602.68	235	40661.5	602	36899.9
115	9.5		408	38.6		177			153	947	572	223		160	19208	223	71231	552	1248					740	159				152	13625.8	238	90569.9	611	4729.71
116	10.4		424	38.7		178			155	1001	581	225		161	14400	225	7164.5	554	150.5					753	273.5				153	134979	240	65673.1	616	17.7494
117	8.5		432	38.7		179			157		582	229		165	90301	230	297.5	558	6338					879	236				160	922503	260	457406	622	947.494
118	9.9		446	37.9		181			159		593	230		166	672	234	111300	559	31240					915	391				161	61366.7	264	20491.8	624	4058.23
119	8		451	38.9		186			160		602	234		171	12160	235	3507	563	8199					948	235				165	92115.3	295	17712.1	630	2005.6
120	8.7		452	37.8		191			165		611	237		173	28800	237	2758	566	32441										166	1870.24	297	140.861	635	81.8093
121	9.5		459	38		198			166		624	240		175	1133.5	238	16889	567	9647										171	56046.3	298	286.388	639	120.514
122	10.1		464	37.7		199			171		630	244		177	23200	240	38207	572	5132.5										173	195183	310	908.26	648	53.7299
124	10.1		465	38.5		202			173		657	248		178	28669	244	100784	573	95										175	11845.6	315	2214.59	657	5454
125	9.7		480	37.8		205			175		674	250		179	1289	248	2568	593	142.5										177	169201	324	2432.82	663	6.11445
126	10.3		485	37.7		207			177		684	251		181	6400	251	1860	602	7674										178	206074	328	186220	674	1051.66
127	7.4		490	38.3		210			178		698	254		184	29054	254	7357.5	611	5490.5										179	41088.6	332	852.978	684	2346.27
128	9.4		491	39.7		213			181		715	259		185	36420	259	574	623	320										181	61788.2	350	2751.65	687	234.27
129	8.2		493	38.8		214			184		721	260		187	51440	260	14490.5	624	1031.5										184	36614.9	354	71934.6	714	1925.62
130	7.4		506	39.8		217			186		723	261		194	9600	264	10325	635	134.5										185	13689.1	376	1445.76	716	2.24739
131	9		509	37.9		218			187		725	264		197	832	265	3414.5	657	310										186	294.963	389	129.966	721	3780.15
133	9.5		515	38		220			193		729	265		201	1020	266	11659	674	2529.5										187	547802	423	82318.1	723	3337.45
134	10.3		518	37.6		221			194		730	266		202	23432	267	6679.5	684	5600										194	4587.74	424	53779.9	724	3088.71
135	9.1		519	37.9		223			195		733	267		203	9101.5	269	17696.5	714	705										197	1060.55	431	159.142	729	51.5329
137	8.3		523	38.1		224			197		749	269		204	1603	271	928	715	923.5										201	21.1701	432	24785.3	733	1709.17
140	8.9		526	37.9		225			202		750	271		205	53374.5	284	18470.5	721	4561										203	58326.1	434	56146.1	749	1252.53
142	7.3		528	37.8		226			203		766	274		206	856	287	654	723	9709										204	3213.89	435	1037.45	766	104.453
143	8.7		529	38		228			204		775	284		212	1342.5	295	348	725	310										208	1593.09	437	60000.7	775	21324.4
144	7.9		538	38.5		229			205		798	295		215	7176	298	95	729	198										210	7604.02	444	874.631	783	55248.9
146	9.8		539	39.2		231			206		837	315		216	9120	315	446	733	15059										211	88.2041	447	16166.4	798	1101.64
147	8		546	37.9		235			212		839	318		218	9632	318	4856	749	8022.5										212	41376.6	448	1949.21	819	10.3604
148	8.5		559	39		236			215		872	320		219	12236	320	238	766	318										216	1.32435e+06	451	12388.9	822	46.6025
149	8.7		569	39.4		239			216		873	324		222	16045.5	324	198.5	775	7963.5										223	183212	457	38220.8	825	22.3588
150	10		570	39.6		242			218		882	327		223	71231	328	27142.5	783	8880										230	4134.47	463	9263	829	0.502032
162	8.1		577	40.1		243			219		883	332		225	7164.5	350	563	798	6008.5										231	895.848	464	131999	833	28587.5
164	6.7		578	37.6		245			222		892	336		227	31.5	354	7970.5	799	4547.5										234	1.68502e+06	468	6.72777	837	649.503
165	9.3		582	38.1		246			223		894	354		228	1610	387	10211	816	47.5										235	40661.5	469	196.93	838	193.708
166	9.5		585	38.3		251			225		895	376		229	7120.5	408	1604.5	819	55.5										238	90569.9	470	2982.66	839	4195.46
167	6.9		589	38.6		252			227		898	408		230	297.5	410	6272	833	12776										240	65673.1	477	15437	842	0.564424
168	9		592	37.8		255			228		906	410		234	111300	412	26877	836	192										250	887.712	479	44929.2	872	432.545
169	9.5		605	38.4		256			229		912	412		235	3507	413	701	837	7845										256	12.9479	483	2827.58	873	4460.66
170	8		606	38.3		261			230		914	413		237	2758	423	11502	871	1289										260	457406	488	3892.66	891	14789.6
171	4.7		614	39.3		262			231		945	420		238	16889	424	21626	872	8466										264	20491.8	489	937.632	894	44.8536
172	8.9		615	39.9		264			234		1005	423		239	1152	431	16	896	15137										274	86379.8	490	43655.5	895	10981.4
173	9.3		632	37.8		265			235		1006	424		240	38207	432	17239.5	898	22029										282	39.6611	491	102732	896	8618.28
174	9.4		642	38.7		267			237			432		244	100784	434	13597	906	416										295	17712.1	494	596620	898	15909.5
175	8.9		643	38.1		268			239			434		248	2568	435	762	912	10315.5										297	140.861	500	118.981	906	889.71
177	8		647	39.2		271			240			437		250	1165.5	437	10796	914	261.5										298	286.388	501	208104	912	11887.5
179	6.1		651	39.7		273			244			447		251	1860	444	16	945	9410										301	46.3401	503	177903	914	503.609
180	9.6		652	37.9		274			248			448		254	7357.5	447	23122.5	949	7483										310	908.26	506	3.26598e+06
181	5		653	39.7		276			250			455		259	574	448	5450.5	1006	750.5										315	2214.59	511	50479.2
182	9.3		656	39.7		277			251			457		260	14490.5	451	5080												324	2432.82	515	985.054
183	9.3		665	38.8		278			254			463		264	10325	457	17600												328	186220	516	2385.98
191	9.1		669	38		279			259			464		265	3414.5	463	22255.5												329	53135.1	519	86.0369
193	8.3		671	38.1		280			260			468		266	11659	464	97220												332	852.978	523	5650.67
194	9.5		683	37.7		281			261			470		267	6679.5	469	192												334	89742.4	532	85.4954
196	10.6		690	38.6		284			264			477		269	17696.5	470	11675.5												344	715.193	536	557.279
197	8.4		699	39.2		285			265			479		271	928	477	11360												350	2751.65	537	72331.3
198	7.1		703	40		286			266			481		274	13477	479	6520												354	71934.6	544	2597.65
199	6		708	38.5		288			267			483		276	2603	483	5680												358	11435.6	548	32.6973
235	10.1		709	39		289			269			488		284	18470.5	489	192												368	19431.4	553	66.1562
236	10.2		711	38.6		290			271			489		287	654	490	12632												376	1445.76	562	11447
239	8.7		716	38		292			274			490		294	72	491	16000												389	129.966	564	94721.4
240	9.4		718	38		293			276			491		295	348	494	35440												419	266.719	565	53122.6
241	10.6		726	37.6		294			284			494		298	95	501	21435												421	366.199	570	199826
243	9.6		727	38.9		295			291			501		301	270	503	22436												423	82318.1	571	193.616
245	10		729	38.4		296			295			503		304	79	511	15382												424	53779.9	576	76392.5
247	8.8		738	39.9		297			298			506		314	12338	515	430												428	120.641	577	67372.7
250	9.8		753	37.9		298			303			511		315	446	516	1045.5												431	159.142	579	104304
252	9		756	38.5		302			310			515		318	4856	523	8800												432	24785.3	580	250165
253	10.1		766	38.4		303			314			516		320	238	537	49242												433	1027.29	583	240970
254	10.7		777	37.8		304			315			520		321	224	544	413												434	56146.1	585	710.698
255	9.9		783	38.5		306			318			523		324	198.5	553	96												435	1037.45	587	33.5665
256	10.8		785	37.7		307			319			537		328	27142.5	562	4414												437	60000.7	588	708.943
257	10.6		787	38.5		310			320			562		329	21432.5	564	10396												440	254.282	594	7947.39
258	10.9		799	38.8		311			321			564		334	8433	565	13140												442	978.556	601	414349
259	10.2		814	37.6		312			324			565		344	534	570	42063												443	1289.93	605	85749.3
261	10.2		831	38.6		313			327			570		350	563	571	110												444	874.631	613	6112.5
263	10		848	38		315			329			576		351	2488	576	29497												447	16166.4	615	153688
264	10.6		854	37.6		317			332			577		354	7970.5	577	14852												448	1949.21	617	334035
265	8.2		861	39.6		318			334			579		358	8728	579	22876												451	12388.9	618	68927.6
266	9.6		868	39.4		320			336			583		368	11004.5	580	37041												455	27311.6	620	90900.9
267	10		869	37.7		321			350			585		372	16	583	11965.5												457	38220.8	623	1346.02
270	10.9		879	37.7		323			354			594		384	4746	585	118.5												461	693.56	625	65444.2
272	4.2		880	37.7		324			355			601		387	10211	594	912												463	9263	626	14782.4
273	10.8		882	38.4		326			358			605		408	1604.5	601	27682												464	131999	628	626.177
274	9.4		883	38.6		327			368			606		410	6272	605	11026.5												468	6.72777	632	280590
276	10.1		886	37.8		328			369			613		411	151.5	613	6814.5												469	196.93	636	23321.7
278	10.3		890	38.3		329			376			615		412	26877	615	26636												470	2982.66	643	156970
280	9.5		891	37.8		330			384			617		413	701	617	29175.5												473	3219.21	647	68.8324
281	9.7		907	38.8		331			387			618		419	240	618	7920												474	522.188	649	29134.5
282	10.2		914	39.6		332			401			620		421	784	620	8320.5												475	2560.37	650	278179
284	10.2		921	37.9		333			408			625		422	621	622	80												477	15437	651	2.74891e+06
285	10.4		922	38.4		335			410			626		423	11502	625	10440												479	44929.2	652	195969
286	9.5		924	37.7		336			412			628		424	21626	626	3781												481	201.293	653	156068
289	6.7		925	38.8		337			413			632		428	183.5	632	13462.5												483	2827.58	654	18473
293	10.2		926	38		338			414			649		431	16	636	1550.5												484	13213.7	656	150566
294	8.6		930	38		339			419			650		432	17239.5	643	9020.5												488	3892.66	658	550572
298	8.7		948	38.3		340			420			651		433	6867	649	9658.5												489	937.632	660	7669.86
303	10		949	38.1		343			421			652		434	13597	650	21941.5												490	43655.5	661	1813.17
304	9.8		950	38.6		344			422			653		435	762	651	39480												491	102732	662	26645.4
308	10.7		953	39.5		345			423			658		437	10796	652	12270												494	596620	664	6929.27
310	7.1		1000	39		346			424			660		440	821	653	29567.5												500	118.981	665	16502.7
314	10.2		1001	39.1		347			426			662		442	5520	656	13284.5												501	208104	666	41688.4
315	7.4		1003	38		349			428			664		443	796	658	14140												502	4.24143	667	65.9717
320	5.9		1004	38		350			431			668		444	16	660	726												503	177903	668	147912
321	10.1					351			432			670		447	23122.5	662	1246.5												506	3.26598e+06	669	6246.17
322	9.8					352			433			685		448	5450.5	664	9705												508	884.44	670	21494.7
323	7.2					353			434			686		451	5080	665	7723												511	50479.2	677	1686.25
324	8.6					354			437			687		455	30080	666	10479												512	418.981	679	6.31636
325	7					355			440			699		457	17600	668	5117												515	985.054	681	3139.96
328	9.9					356			441			711		458	4800	670	10863.5												516	2385.98	683	15860.7
329	10.1					357			442			712		461	392	683	4627.5												518	109647	685	62598.2
330	9.1					358			443			714		463	22255.5	685	27325.5												519	86.0369	686	17170.5
332	8					359			444			738		464	97220	686	12130												520	8521.95	688	9.62744
334	10.1					360			447			739		469	192	699	14140												523	5650.67	699	82127.2
338	5.2					361			448			740		470	11675.5	711	56205												524	593.603	700	125.484
339	10.7					363			452			743		473	4472.5	712	1143.5												532	85.4954	711	61221.8
340	7.8					364			453			753		474	1460.5	731	348												533	568.983	712	1158.21
341	10.1					365			454			760		475	1845.5	738	15092.5												536	557.279	718	3010.84
342	8.9					366			455			767		477	11360	739	9924.5												537	72331.3	731	546.229
343	8.6					367			457			773		479	6520	740	159												539	3162.61	738	57136
344	10.6					368			458			797		481	176	743	18138												541	12.0863	739	19278.7
347	10.5					369			461			820		483	5680	753	6538												544	2597.65	740	952.168
349	10.5					370			463			833		484	16446	760	34801.5												545	1785.21	743	20728.6
352	4.2					371			464			841		489	192	767	608												546	127.234	753	18325.5
353	10.5					372			468			845		490	12632	773	8503												548	32.6973	760	68364
354	10.3					373			469			849		491	16000	820	18866.5												551	919.219	767	930.095
355	7.6					375			470			854		494	35440	841	19238												553	66.1562	772	4.39001
358	9.6					376			473			855		501	21435	855	15373												558	2409.02	773	51766.2
362	9.9					377			474			874		503	22436	873	11940												559	13538.8	777	41.8434
364	8.3					378			475			879		506	39160	879	12689												562	11447	794	52.1784
366	8.6					379			477			889		508	7389	889	78354												563	5900.13	815	28.2701
371	7					385			479			897		511	15382	897	26567												564	94721.4	820	44245.8
372	10.2					387			481			915		515	430	915	3372												565	53122.6	841	328928
375	9					388			483			940		516	1045.5	944	23720												566	8864.95	851	361.589
376	8.2					389			484			944		518	52349	948	4627												567	5137.68	854	3070.85
377	9.4					390			488			948		520	11098	950	31520												570	199826	855	84401.9
378	10.5					392			489			950		523	8800	1003	7739.5												571	193.616	856	12622
380	9.8					394			490			951		524	1112.5	1004	15121												572	520.777	874	1.27453e+06
381	9.5					396			491			953		533	777.5														573	39.8917	879	95173.8
382	10.5					397			494			955		537	49242														576	76392.5	889	208536
384	9.9					398			495			1003		539	16920														577	67372.7	897	346972
385	8.7					399			500			1004		540	16														579	104304	915	17138.3
386	10.9					405			501					544	413														580	250165
389	10.3					411			503					545	17272														581	9.14953
391	9.2					415			506					546	48														583	240970
392	9.2					417			508					552	1248														585	710.698
393	10.5					419			511					553	96														587	33.5665
395	8.9					420			512					554	150.5														588	708.943
396	8.5					421			515					558	6338														593	229.19
397	10.5					424			516					559	31240														594	7947.39
399	6.1					425			520					562	4414														601	414349
401	9.9					428			523					563	8199														602	36899.9
403	10					434			524					564	10396														605	85749.3
404	10.4					437			532					565	13140														606	14118.9
405	8.7					438			533					566	32441														611	4729.71
406	10					442			536					567	9647														613	6112.5
407	10.6					444			537					570	42063														615	153688
408	6.3					448			539					571	110														616	17.7494
409	6.5					454			545					572	5132.5														617	334035
410	5.7					455			546					573	95														618	68927.6
411	8.1					456			548					576	29497														620	90900.9
412	9.4					457			552					577	14852														622	947.494
413	9.1					458			553					579	22876														623	1346.02
414	6.6					460			558					580	37041														624	4058.23
415	7.6					467			559					583	11965.5														625	65444.2
416	8.8					468			562					585	118.5														626	14782.4
417	8.7					469			563					593	142.5														628	626.177
418	9.6					470			564					594	912														630	2005.6
419	6.7					471			565					601	27682														632	280590
420	6.7					474			566					602	7674														635	81.8093
421	8.7					476			567					605	11026.5														636	23321.7
422	9.1					477			570					606	2435														639	120.514
423	9.2					479			572					611	5490.5														643	156970
424	7.3					481			576					613	6814.5														647	68.8324
425	9.8					488			577					615	26636														648	53.7299
426	6.8					490			579					617	29175.5														649	29134.5
427	9.8					492			581					618	7920														650	278179
428	9.1					493			582					620	8320.5														651	2.74891e+06
429	8.5					495			583					622	80														652	195969
430	10.1					498			585					623	320														653	156068
431	3.7					499			587					624	1031.5														654	18473
432	8.7					501			588					625	10440														656	150566
433	7.2					507			593					626	3781														657	5454
434	6.1					508			594					632	13462.5														658	550572
435	8.6					509			601					635	134.5														660	7669.86
436	9.6					510			602					636	1550.5														661	1813.17
437	9					527			603					643	9020.5														662	26645.4
438	8.6					528			605					649	9658.5														663	6.11445
439	9.8					529			606					650	21941.5														664	6929.27
440	7.3					530			608					651	39480														665	16502.7
441	9.2					532			611					652	12270														666	41688.4
442	5.5					533			613					653	29567.5														667	65.9717
443	6.6					534			615					656	13284.5														668	147912
444	8.2					536			617					657	310														669	6246.17
445	9					537			618					658	14140														670	21494.7
446	7.9					540			620					660	726														674	1051.66
447	9.5					541			624					662	1246.5														677	1686.25
448	8.1					544			625					664	9705														679	6.31636
449	9.2					545			626					665	7723														681	3139.96
450	7.6					549			628					666	10479														683	15860.7
451	8.6					550			630					668	5117														684	2346.27
452	9.7					551			632					670	10863.5														685	62598.2
453	10					553			636					674	2529.5														686	17170.5
454	8.4					555			643					683	4627.5														687	234.27
455	3.3					557			649					684	5600														688	9.62744
456	7.2					559			650					685	27325.5														699	82127.2
457	6.8					561			651					686	12130														700	125.484
458	7.2					563			652					687	1014.5														711	61221.8
459	8					564			653					699	14140														712	1158.21
460	10.5					565			654					711	56205														714	1925.62
463	7.9					571			656					712	1143.5														715	1967.3
464	4.9					573			657					714	705														716	2.24739
465	9					576			658					715	923.5														718	3010.84
467	2.8					577			660					721	4561														721	3780.15
468	5.3					579			661					723	9709														723	3337.45
469	6.6					581			662					725	310														724	3088.71
470	7					583			664					729	198														725	156.044
471	7					584			665					731	348														729	51.5329
472	9.1					585			666					733	15059														731	546.229
473	6.3					592			667					738	15092.5														733	1709.17
474	8.8					593			668					739	9924.5														738	57136
475	8.5					596			669					740	159														739	19278.7
476	8.7					598			670					743	18138														740	952.168
477	4					602			674					749	8022.5														743	20728.6
478	8.7					603			677					753	6538														749	1252.53
479	10.1					604			683					760	34801.5														753	18325.5
480	8.5					605			684					766	318														760	68364
481	9.7					606			685					767	608														766	104.453
482	8.6					607			686					773	8503														767	930.095
483	6.7					608			687					775	7963.5														772	4.39001
484	9.3					610			688					783	8880														773	51766.2
485	3.7					614			698					798	6008.5														775	21324.4
486	9.7					618			699					799	4547.5														777	41.8434
488	9.5					620			711					816	47.5														780	26644.6
489	9.5					621			712					819	55.5														783	55248.9
490	9.5					624			714					820	18866.5														794	52.1784
491	10.5					627			715					833	12776														798	1101.64
492	6					628			718					836	192														815	28.2701
493	9.9					629			721					837	7845														819	10.3604
494	5.9					631			723					841	19238														820	44245.8
495	8.9					632			725					855	15373														822	46.6025
496	9.5					633			729					871	1289														825	22.3588
497	8.9					634			730					872	8466														829	0.502032
498	10.2					648			731					873	11940														833	28587.5
499	6.3					651			733					879	12689														837	649.503
500	9.5					652			738					889	78354														838	193.708
501	5.8					653			739					891	20549														839	4195.46
502	9.5					656			740					895	9739														841	328928
503	7					657			743					896	15137														842	0.564424
504	8.5					658			749					897	26567														845	79.6377
505	10.6					659			750					898	22029														851	361.589
506	9.2					660			753					906	416														854	3070.85
507	9					663			760					912	10315.5														855	84401.9
508	6.3					667			766					914	261.5														856	12622
509	9.5					673			767					915	3372														872	432.545
510	10.7					679			773					944	23720														873	4460.66
511	8.8					687			775					945	9410														874	1.27453e+06
513	8.3					688			777					948	4627														879	95173.8
514	8.5					689			797					949	7483														889	208536
515	9.9					693			798					950	31520														891	14789.6
516	7					695			820					1003	7739.5														894	44.8536
517	8.6					696			833					1004	15121														895	10981.4
518	7.3					700			837					1006	750.5														896	8618.28
519	9					702			839																				897	346972
520	7.5					704			841																				898	15909.5
521	10.2					706			845																				906	889.71
522	9.2					708			849																				912	11887.5
523	6					711			851																				914	503.609
524	6					712			854																				915	17138.3
525	10.3					714			855
526	10.9					725			872
527	8.4					727			873
528	10.2					728			874
529	9.6					729			879
530	8					731			882
531	10.6					733			883
532	8.7					734			889
533	8.7					736			892
534	7.5					738			894
535	9					739			895
536	9.4					740			897
537	10.9					741			898
538	10.2					742			906
539	6.8					743			912
541	9.5					753			914
542	10.2					757			915
544	10.3					762			940
545	6.2					765			944
546	9.8					766			945
547	6.7					770			947
548	6.9					771			948
549	10.5					772			950
550	6.9					773			951
551	8.6					774			953
552	8.6					775			955
554	9					776			1001
555	8.2					777			1003
556	8.1					780			1004
557	8.9					789			1005
558	9.7					793			1006
559	8.7					796
560	8.6					797
561	8.9					799
562	5.3					800
563	8.6					801
564	8.5					802
565	6.8					803
566	8.5					804
567	8.8					805
568	8.8					806
569	9.6					807
570	9.6					808
571	9.1					809
572	10.4					812
577	8.2					813
579	6.6					814
583	10.2					815
584	5.2					816
586	10					817
587	8.9					818
588	8.9					819
589	4.3					820
590	9.4					821
592	8.8					822
593	9.9					824
594	8.6					826
595	6.8					827
596	8.6					828
597	8.5					829
598	8.9					831
599	8.5					833
600	8.8					834
601	7.2					835
602	8.2					837
603	9.1					838
604	7.7					840
605	8.7					845
606	6.6					849
607	9.3					850
609	10.1					851
610	9.2					852
611	8.1					854
612	8.6					855
613	8.5					861
614	8.2					863
615	8.8					865
616	7.7					866
617	9.2					872
618	7.9					874
620	7.8					880
621	9.4					883
622	7.5					892
623	7.4					899
624	8.4					900
625	9.2					909
626	8.4					911
627	3.2					912
628	7.2					916
629	9.8					924
630	9.5					925
631	8.3					929
632	6.4					933
633	5.1					951
634	8					952
635	5.1					953
636	8.4					954
637	8					955
638	4.3					956
639	9.4					957
640	10					958
641	9.4					959
642	8.1					1003
643	9.1					1004
644	9.2					1006
645	8.1
646	10.6
647	8.2
648	8
649	9.1
650	7.7
651	6.4
652	7.3
653	10.2
654	9.2
655	7.9
656	8.4
657	7.8
658	6.8
659	8.2
660	7.2
661	9.2
662	9.3
663	8.7
664	9.3
665	10.3
666	8.1
667	8.8
668	8.9
669	6.7
676	7.5
677	9.5
678	9.5
679	2.8
680	8.5
681	7.5
682	8.5
683	6.6
684	8.6
685	9.6
711	6.3
712	9
713	9.7
724	10.3
725	7.3
727	10.7
728	10
738	10.9
740	9.5
742	8.9
743	8.6
753	8.6
768	9.3
769	9.6
770	8.3
772	10.1
776	9.4
794	8.5
797	10.9
798	9.4
799	7.4
800	9.8
802	8.1
803	8.1
805	9.2
807	7.4
808	10.2
809	9.3
810	6.5
811	8.2
812	8.2
813	7.7
814	10.7
815	7.5
816	10.7
817	10.7
818	10.4
819	9.3
821	5.1
822	8.6
824	8.8
825	9.6
826	10.9
827	9.9
828	9.8
829	10.3
830	6.1
831	8.7
832	9.4
833	6.5
834	7.2
837	9.1
838	10.2
839	7
840	8.8
845	9.8
846	10.3
847	9.5
851	9.5
852	10.3
853	8.5
854	10.3
857	7.2
859	10.4
879	9.1
880	9.5
881	10.3
882	8.8
883	8.5
884	7.4
885	8.8
886	10.1
951	6.8
952	9.9
953	8.2
954	9.4
955	7.5
956	8.7
957	9.7
958	10

## Sheet: Figure 2A
Sample Number	MO signal of LM negative		Sample Number	MO signal of LM Pf		Sample Number	MO signal of LM Pv		Sample Number	MO signal of LM mixed		Sample Number	MO signal of LM Pf gam.
2	1.66		1	43.925		15	133.895		10	22.255		31	9.32333			MO signal of LM negative	No parasites present in the blood smear
3	2.16		5	4.125		46	50.1533		58	14.29		43	79.9933			MO signal of LM Pf	Plasmodium falciparum monoinfection, no gmetocytes present
4	1.255		6	3.62		63	12.4733		99	3.41667		48	198.17			MO signal of LM Pv	Plasmodium vivax monoinfection, gmetocytes can be present
7	1.59		8	3.075		90	107.117		150	19.87		53	19.15			MO signal of LM mixed	P. falciparum and vivax mixed infection
9	1.435		18	14.08		96	27.01		152	35.6833		56	33.64			MO signal of LM Pf gam.	Plasmodium falciparum monoinfection, gmetocytes present
11	3.465		22	1.90333		105	10.7967		177	538.197		70	2.06
12	0.58		32	3.27667		106	151.613		181	24.0033		76	41.99
13	0.615		34	0.58		111	1.99667		216	39.8167		108	0.44
14	0.95		38	6.58333		120	43.1333		219	28.27		114	52.4833
16	0.735		42	1.25		124	45.68		229	20.6233		125	4.61333
17	0.396667		44	44.4267		143	1.7		274	170.133		130	4.67
19	1.03667		45	9.61333		161	360.217		276	83.3533		153	34
20	1.25333		50	62.6667		179	128.41		358	58.9033		166	2.71
21	0.813333		51	12.47		184	364.473		455	298.98		171	41.4067
23	2.18		55	0.893333		185	192.267		506	80.15		178	84.7967
24	0.97		57	13.8033		197	5.23		518	40.4367		202	170.41
25	2.37		60	50.92		201	16.22		606	52.97		267	88.2467
26	0.64		69	29.5233		212	7.20667		687	10.2867		298	6.69333
27	1.60333		74	0.603333		215	192.633		891	347.887		320	36.62
28	0.636667		89	59.76		227	8.47333		895	394.57		324	29.6967
29	0.493333		95	43.83		228	107.373					408	20.0667
30	0.78		98	14.155		239	34.44					423	76.77
33	0.573333		103	1.17667		250	32.0967					424	54.0467
35	0.45		104	3.01667		294	8.06667					434	164.24
36	0.623333		110	0.69		301	4.86					444	2.10333
39	0.353333		117	3.11333		304	5.37667					464	187.66
40	0.46		132	20.4733		314	775.527					469	39.85
47	2.22333		133	4.46667		321	9.62					470	210.627
49	1.05667		140	6.63333		329	443.107					477	21.18
52	1.13333		148	4.11333		334	610.463					479	213.11
54	0.953333		160	3.39333		344	9.78333					483	16.68
59	2.59333		165	147.08		351	26.5567					489	3.60667
61	1.04		173	17.6933		368	245.63					503	119.74
62	1.39		175	0.57		372	2.8					511	25.2767
64	6.91		187	136.41		384	189.267					516	132.757
65	2.85667		194	12.63		411	11.0233					523	34.2367
67	0.4		203	7.91667		419	57.2233					544	70.5433
68	1.43333		204	7.21333		421	97.8267					553	6.26333
71	0.503333		205	34.0167		422	10.9267					565	5.37333
72	0.746667		206	3.17667		428	6.30667					571	7.98333
73	0.476667		218	173.09		433	109.453					579	89.8667
75	1.11333		222	2.35		440	13.5467					585	13.8233
77	3.47		223	207.86		442	101.9					613	21.2933
78	2.57		225	35.7433		443	94.29					620	140.043
79	0.773333		230	3.36		461	24.4267					622	4.27
80	1.1		234	163.197		473	106.767					632	110.08
81	0.67		235	13.5033		474	24.1567					636	133.373
82	1.91667		237	2.83		475	58.74					656	32.0233
83	1.01		238	2.94667		481	5.40667					660	33.17
84	0.826667		240	8.91333		484	582.157					683	264.643
85	0.773333		244	62.0267		508	86.6533					711	32.8833
86	1.13		248	14.66		520	112.447					712	27.74
87	0.633333		251	4.62333		524	57.3167					740	22.0633
88	1.45		254	19.0433		533	30.69					753	31.5467
91	1.48		259	9.39667		539	73.1067					879	9.02333
92	1.14667		260	5.10333		540	9.64667					915	41.8567
93	0.39		264	12.9133		545	542.983					948	115.61
94	1.84667		265	10.58		546	8.00333
97	1.81667		266	33.39		552	0.556667
101	0.643333		269	7		554	2.30333
102	0.59		271	6.31333		558	69.68
107	3.23		284	24.0967		559	138.437
109	2.79333		287	2.46667		563	158.6
112	0.87		295	2.24		566	343.49
113	1.14		315	28.36		567	163.893
115	0.866667		318	4.70333		572	71.5533
116	0.646667		328	23.74		573	1.95
118	0.373333		350	2.76667		593	5.14
119	0.986667		354	47.88		602	192.117
121	1.37667		387	24.94		611	23.63
122	0.73		410	2.16		623	10.92
123	0.783333		412	28.5567		624	86.5
126	1.00667		413	4.56		635	2.02667
127	1.51		431	2.19333		657	51.5033
128	0.866667		432	1.38667		674	41.4033
129	3.07667		435	1.46333		684	84.0433
131	0.82		437	546.4		714	18.8633
134	0.643333		447	12.8933		715	78.1567
135	1.35667		448	10.5333		721	91.8333
136	1.20333		451	2.07		723	113.21
137	2.59667		457	8.01667		725	24.5267
138	1.19333		463	54.09		729	9.46
139	0.97		490	55.6267		733	179.673
141	1.20667		491	3.04		749	45.21
142	4.21		494	331.23		766	3.86667
144	0.646667		501	59.9433		775	134.19
145	3.8		515	2.39		783	138.607
146	1.12333		537	52.2233		798	75.0667
147	1.97333		562	28.4233		799	5.26
149	8.07333		564	15.1167		816	4.47333
154	0.76		570	25.8167		819	4.49
155	0.716667		576	10.29		833	931.103
156	1.69333		577	9.95333		836	2.77
157	2.46333		580	7.66		837	7.21
159	1.02		583	25.1		871	0.306667
162	1.51333		594	5.17		872	22.99
164	0.68		601	12.0333		896	247.05
167	0.983333		605	36.93		898	452.66
168	2.63		615	1.41		906	25.99
169	2.86667		617	140.173		912	239.673
170	1.36333		618	11.36		914	10.33
172	1.05		625	4.33		945	497.49
174	1.24		626	3.73667		949	51.6033
176	3.94333		643	18.94		1006	1.86
180	0.626667		649	1.56
182	0.803333		650	41.03
183	0.886667		651	28.8733
186	1.11333		652	23.7233
188	4.65333		653	10.5433
189	2.43333		658	13.6067
190	3.11667		662	7.58333
191	13.2533		664	16.5833
193	1.96333		665	2.86
195	3.17667		666	38.4067
196	1.24333		668	12.2567
198	1.70667		670	2.38333
199	2.46333		685	5.24667
200	0.63		686	1.41
207	1.72667		699	6.74
208	1.78333		731	3.57
209	3.5		738	7.51
210	9.66333		739	8.23667
211	5.43667		743	4.30667
213	2.27333		760	40.5333
214	6.19333		767	1.64667
217	2.3		773	1.91
220	2.00667		820	52.23
221	2.48		841	73.6
224	1.81		855	10.77
226	5.39667		873	130.507
231	29.09		889	137.607
232	5.02		897	160.51
233	2.88667		944	21.0433
236	4.00667		950	16.8167
241	1.07333		1003	14.8433
242	1.77333		1004	20.4433
243	4.15
245	1.77333
246	1.18667
247	1.66
249	1.77
252	1.57
253	7.65667
255	2.05
256	1.52667
257	4.24
258	1.71333
261	1.66
262	1.90333
263	1.26333
268	2.20333
270	1.36
272	2.19333
273	2.86333
275	4.54667
277	1.38333
278	2.33
279	1.67667
280	2.99
281	1.47
282	1.87667
283	3.00667
285	2.27333
286	2.43667
288	1.21667
289	9.17667
290	1.15333
291	2.74
292	2.86
293	86.6967
296	3.84
297	3.15333
299	1.90333
300	0.993333
302	0.703333
303	1.34333
305	1.16333
306	9.63333
307	5.00333
308	0.946667
309	0.833333
310	7.80333
311	1.37333
312	2.77333
313	1.9
316	1.77333
317	3.48333
319	1.31333
322	1.48
323	2.11667
325	1.82
326	3
327	1.57
330	2.75333
331	3.41
332	10.18
333	4.27333
335	1.07
336	1.38667
337	5.57
338	3
339	2.81333
340	0.95
341	3.91
342	1.50333
343	1.19
345	3.27667
346	1.85333
347	0.713333
348	6.60667
349	5.13667
352	7.48333
353	2.37
355	2.99667
356	2.27
357	1.95
359	2.38333
360	1.45
361	11.94
362	1.78
363	2.51333
364	0.863333
365	1.91667
366	3.43667
367	1.45667
369	5.98333
370	2.61
371	2.24
373	1.49
374	1.52667
375	9.57667
376	63.1467
377	1.37333
378	5.98
379	1.08
380	1.60333
381	1.75667
382	5.63
383	1.49
385	4.16667
386	1.72333
388	1.59333
389	2.40333
390	3.51333
391	3.27333
392	2.75333
393	2.39
394	14.3733
395	2.55
396	2.72333
397	5
398	2.24333
399	4.45333
400	1.57
401	4.17
402	2.98667
403	2.17
404	0.643333
405	0.61
406	1.36333
407	0.82
409	7.22
414	6.30667
415	2.41333
416	1.34667
417	0.656667
418	1.54
420	4.76333
425	0.713333
426	2.71333
427	0.54
429	1.4
430	1.59
436	1.06333
438	11.88
439	6.77
441	2.59333
445	3.07333
446	0.993333
449	0.866667
450	1.76667
452	0.456667
453	0.573333
454	15.53
456	2.48667
459	2.02333
460	1.36333
462	4.31
465	0.726667
466	6.66667
467	1.45
468	2.51333
471	2.04667
472	6.83
476	1.16333
478	1.13667
480	2.78333
482	2.45667
485	4.34333
486	1.65667
487	0.746667
488	6.07333
492	0.98
493	2.76
495	3.01
496	5.62667
497	1.35
498	2.84333
499	3.18
500	22.0967
502	0.903333
504	0.763333
505	6.56
507	3.87667
509	23.4333
510	9.49667
512	19.2367
513	0.746667
514	1.64667
517	1.08333
519	1.28667
521	1.43333
522	9.01333
525	3.03
526	1.01667
527	1.53
528	14.01
529	4.71333
530	0.596667
531	2.15333
532	8.02667
534	11.6333
535	0.683333
536	1.88
538	12.7533
541	3.36667
542	4.74667
543	8.17
547	0.923333
548	6.15333
549	4.63
550	1.34333
551	20.3667
555	1.78333
556	1.08667
557	1.38
560	2.32667
561	2.47667
568	1.25333
569	5.54
574	1.44667
575	1.04
578	1.79333
581	10.59
582	1.63667
584	2.1
586	0.57
587	9.26333
588	4.46667
589	4.58333
590	2.24667
591	1.20333
592	1.56333
595	1.75333
596	1.08
597	15.0733
598	1.69333
599	2.65667
600	1.08667
603	1.12333
604	0.55
607	2.38667
608	10.0733
609	10.6233
610	5.01667
612	1.20333
614	1.84
616	1.74
619	6.95
621	0.973333
627	1.79
628	20.3433
629	3.84667
630	28.68
631	3.36
633	1.6
634	1.03
637	1.06333
638	2.65333
639	2.52667
640	1.35667
641	0.87
642	0.99
644	1.01667
645	1.22
646	0.956667
647	1.39333
648	3.15333
654	3.12333
655	2.99
659	0.943333
661	1.73667
663	3.84333
667	1.67667
669	2.61667
671	2.29333
672	1.42667
673	1.23333
675	1.49667
676	0.673333
677	6.16
678	0.63
679	0.776667
680	2.45
681	1.94333
682	1.85667
688	4.44667
689	1.36667
690	1.80667
691	1.46333
692	0.903333
693	2.59667
694	0.85
695	0.926667
696	5.68
697	1.30667
698	0.633333
700	0.7
701	1.64667
702	1.36333
703	0.646667
704	1.22667
705	0.71
706	1.03
707	2.88
708	1.30333
709	2.89333
710	1.24
713	2.09333
716	14.37
717	6.94
718	2.35667
719	1.18667
720	1.15
722	1.42
724	1.2
726	3.79667
727	2.63
728	9.69667
730	0.97
732	0.903333
734	0.633333
735	0.73
736	1.55
737	4.15
741	2.05
742	2.38667
744	0.726667
745	0.646667
746	0.646667
747	0.706667
748	13.3133
750	6.12667
751	1.15
752	0.66
754	0.66
756	1.58
757	0.823333
758	0.693333
759	1.68667
761	0.79
762	0.993333
763	1.16
764	1.65333
765	1.2
768	1.37333
769	1.73333
770	5.21
771	4.79333
772	5.7
774	1.54333
776	1.56667
777	18.1033
778	0.9
779	1.16333
780	1.23667
781	0.976667
784	0.976667
785	0.87
786	0.736667
787	1.5
788	0.92
789	1.49333
790	1.45
791	2.61667
792	2.29667
793	1.66667
794	2.81667
795	0.996667
796	1.31
797	9.83
800	3.39
801	1.41667
802	1.61333
803	2.57
804	1.14
805	1.04
806	1.05333
807	3.16
808	0.74
809	1.36
810	1.05
811	2.81667
812	4.82667
813	2.70333
814	2.18333
815	1.66333
817	1.29
818	1.37
821	3.97667
822	2.45333
823	1.50667
824	0.85
825	1.79333
826	0.916667
827	0.856667
828	1.13
829	3.71333
830	2.13667
831	1.33333
832	4.46
834	1.73
835	1.28333
838	7.77
839	72.84
840	1.24
842	2.90333
843	0.956667
844	1.09
845	3.91333
846	5.49667
847	1.63
848	13.02
849	1.35333
850	6.13333
851	5.07333
852	5.15333
853	1.78
854	2.81333
856	9.14333
857	2.94
858	2.31333
859	4.1
860	1.06667
861	1.90667
862	0.813333
863	1.13
864	0.72
865	0.72
866	2.15667
867	2.21667
868	1.53333
869	2.5
870	1.21333
874	29.3667
875	1.57333
876	1.04667
877	1.85
878	1.99667
880	3.02333
881	1.98
882	1.81667
883	1.05333
884	1.27333
885	1.49667
886	4.59667
887	1.42667
888	0.83
890	2.25667
892	3.01
893	2.44333
894	5.3
899	1.74
900	0.543333
901	0.673333
902	1.25333
903	0.743333
904	0.996667
905	0.936667
907	1.09667
908	0.753333
909	0.966667
910	1.75667
911	1.27333
913	2.11
916	3.90333
917	1.27667
919	1.26
920	10.99
921	2.37333
922	2.61667
923	1.37
924	1.87667
925	3.60667
926	1.57667
927	2.27
928	0.566667
929	10.4833
930	0.693333
931	1.77667
932	1.32333
933	1.35333
934	0.666667
935	2.03333
936	0.963333
937	0.66
938	1.99667
939	1.97333
940	0.603333
941	1.26
942	0.643333
943	0.83
946	0.733333
947	0.886667
1001	0.726667
1002	1.84333
1005	1.86

## Sheet: Figure 2B
Sample Number	MO signal of PCR negative		Sample Number	MO signal of PCR Pf		Sample Number	MO signal of PCR Pv		Sample Number	MO signal of PCR mixed
2	1.66		1	43.925		10	22.255		10	22.255				MO signal of PCR negative	No parasites detected by PCR
3	2.16		5	4.125		15	133.895		31	9.32333				MO signal of PCR Pf	Plasmodium falciparum monoinfection as determined by PCR
4	1.255		6	3.62		31	9.32333		45	9.61333				MO signal of PCR Pv	Plasmodium vivax monoinfection as determined by PCR
7	1.59		8	3.075		44	44.4267		55	0.893333				MO signal of PCR mixed	P. falciparum and vivax mixed infection as determined by PCR
9	1.435		10	22.255		45	9.61333		58	14.29
11	3.465		18	14.08		46	50.1533		60	50.92
12	0.58		22	1.90333		55	0.893333		98	14.155				1.72333
13	0.615		27	1.60333		58	14.29		117	3.11333				16.4017
14	0.95		31	9.32333		60	50.92		150	19.87
16	0.735		32	3.27667		63	12.4733		153	34
17	0.396667		34	0.58		80	1.1		175	0.57
19	1.03667		38	6.58333		90	107.117		181	24.0033
20	1.25333		42	1.25		98	14.155		184	364.473
21	0.813333		45	9.61333		105	10.7967		185	192.267
23	2.18		48	198.17		106	151.613		274	170.133
24	0.97		50	62.6667		111	1.99667		419	57.2233
25	2.37		51	12.47		117	3.11333		455	298.98
26	0.64		53	19.15		124	45.68		481	5.40667
28	0.636667		55	0.893333		135	1.35667		518	40.4367
29	0.493333		56	33.64		136	1.20333		520	112.447
30	0.78		57	13.8033		150	19.87		606	52.97
33	0.573333		58	14.29		152	35.6833		715	78.1567
35	0.45		60	50.92		153	34		725	24.5267
36	0.623333		69	29.5233		161	360.217		780	1.23667
39	0.353333		74	0.603333		175	0.57		845	3.91333
40	0.46		76	41.99		177	538.197
43	79.9933		89	59.76		179	128.41
47	2.22333		95	43.83		181	24.0033
49	1.05667		98	14.155		184	364.473
52	1.13333		103	1.17667		185	192.267
54	0.953333		104	3.01667		197	5.23
59	2.59333		107	3.23		211	5.43667
61	1.04		108	0.44		250	32.0967
62	1.39		114	52.4833		256	1.52667
64	6.91		117	3.11333		274	170.133
65	2.85667		120	43.1333		282	1.87667
67	0.4		125	4.61333		301	4.86
68	1.43333		130	4.67		329	443.107
70	2.06		132	20.4733		334	610.463
71	0.503333		133	4.46667		344	9.78333
72	0.746667		138	1.19333		358	58.9033
73	0.476667		140	6.63333		368	245.63
75	1.11333		142	4.21		419	57.2233
77	3.47		148	4.11333		421	97.8267
78	2.57		149	8.07333		428	6.30667
79	0.773333		150	19.87		433	109.453
81	0.67		153	34		440	13.5467
82	1.91667		160	3.39333		442	101.9
83	1.01		165	147.08		443	94.29
84	0.826667		166	2.71		455	298.98
85	0.773333		171	41.4067		461	24.4267
86	1.13		173	17.6933		473	106.767
87	0.633333		175	0.57		474	24.1567
88	1.45		178	84.7967		475	58.74
91	1.48		181	24.0033		481	5.40667
92	1.14667		184	364.473		484	582.157
93	0.39		185	192.267		502	0.903333
94	1.84667		186	1.11333		508	86.6533
96	27.01		187	136.41		512	19.2367
97	1.81667		194	12.63		518	40.4367
99	3.41667		201	16.22		520	112.447
101	0.643333		203	7.91667		524	57.3167
102	0.59		204	7.21333		533	30.69
109	2.79333		208	1.78333		539	73.1067
110	0.69		210	9.66333		541	3.36667
112	0.87		212	7.20667		545	542.983
113	1.14		216	39.8167		546	8.00333
115	0.866667		223	207.86		551	20.3667
116	0.646667		230	3.36		558	69.68
118	0.373333		231	29.09		559	138.437
119	0.986667		234	163.197		563	158.6
121	1.37667		235	13.5033		566	343.49
122	0.73		238	2.94667		567	163.893
123	0.783333		240	8.91333		572	71.5533
126	1.00667		260	5.10333		573	1.95
127	1.51		264	12.9133		581	10.59
128	0.866667		274	170.133		593	5.14
129	3.07667		295	2.24		602	192.117
131	0.82		297	3.15333		606	52.97
134	0.643333		298	6.69333		611	23.63
137	2.59667		310	7.80333		616	1.74
139	0.97		315	28.36		622	4.27
141	1.20667		324	29.6967		624	86.5
143	1.7		328	23.74		630	28.68
144	0.646667		332	10.18		635	2.02667
145	3.8		350	2.76667		639	2.52667
146	1.12333		354	47.88		648	3.15333
147	1.97333		376	63.1467		657	51.5033
154	0.76		389	2.40333		663	3.84333
155	0.716667		419	57.2233		674	41.4033
156	1.69333		423	76.77		684	84.0433
157	2.46333		424	54.0467		687	10.2867
159	1.02		431	2.19333		714	18.8633
162	1.51333		432	1.38667		715	78.1567
164	0.68		434	164.24		716	14.37
167	0.983333		435	1.46333		721	91.8333
168	2.63		437	546.4		723	113.21
169	2.86667		444	2.10333		724	1.2
170	1.36333		447	12.8933		725	24.5267
172	1.05		448	10.5333		729	9.46
174	1.24		451	2.07		733	179.673
176	3.94333		455	298.98		749	45.21
180	0.626667		457	8.01667		766	3.86667
182	0.803333		463	54.09		775	134.19
183	0.886667		464	187.66		780	1.23667
188	4.65333		468	2.51333		783	138.607
189	2.43333		469	39.85		798	75.0667
190	3.11667		470	210.627		819	4.49
191	13.2533		477	21.18		822	2.45333
193	1.96333		479	213.11		825	1.79333
195	3.17667		481	5.40667		829	3.71333
196	1.24333		483	16.68		833	931.103
198	1.70667		488	6.07333		837	7.21
199	2.46333		489	3.60667		838	7.77
200	0.63		490	55.6267		839	72.84
202	170.41		491	3.04		842	2.90333
205	34.0167		494	331.23		845	3.91333
206	3.17667		500	22.0967		872	22.99
207	1.72667		501	59.9433		873	130.507
209	3.5		503	119.74		891	347.887
213	2.27333		506	80.15		894	5.3
214	6.19333		511	25.2767		895	394.57
215	192.633		515	2.39		896	247.05
217	2.3		516	132.757		898	452.66
218	173.09		518	40.4367		906	25.99
219	28.27		519	1.28667		912	239.673
220	2.00667		520	112.447		914	10.33
221	2.48		523	34.2367
222	2.35		532	8.02667
224	1.81		536	1.88
225	35.7433		537	52.2233
226	5.39667		544	70.5433
227	8.47333		548	6.15333
228	107.373		553	6.26333
229	20.6233		562	28.4233
232	5.02		564	15.1167
233	2.88667		565	5.37333
236	4.00667		570	25.8167
237	2.83		571	7.98333
239	34.44		576	10.29
241	1.07333		577	9.95333
242	1.77333		579	89.8667
243	4.15		580	7.66
244	62.0267		583	25.1
245	1.77333		585	13.8233
246	1.18667		587	9.26333
247	1.66		588	4.46667
248	14.66		594	5.17
249	1.77		601	12.0333
251	4.62333		605	36.93
252	1.57		606	52.97
253	7.65667		613	21.2933
254	19.0433		615	1.41
255	2.05		617	140.173
257	4.24		618	11.36
258	1.71333		620	140.043
259	9.39667		623	10.92
261	1.66		625	4.33
262	1.90333		626	3.73667
263	1.26333		628	20.3433
265	10.58		632	110.08
266	33.39		636	133.373
267	88.2467		643	18.94
268	2.20333		647	1.39333
269	7		649	1.56
270	1.36		650	41.03
271	6.31333		651	28.8733
272	2.19333		652	23.7233
273	2.86333		653	10.5433
275	4.54667		654	3.12333
276	83.3533		656	32.0233
277	1.38333		658	13.6067
278	2.33		660	33.17
279	1.67667		661	1.73667
280	2.99		662	7.58333
281	1.47		664	16.5833
283	3.00667		665	2.86
284	24.0967		666	38.4067
285	2.27333		667	1.67667
286	2.43667		668	12.2567
287	2.46667		669	2.61667
288	1.21667		670	2.38333
289	9.17667		677	6.16
290	1.15333		679	0.776667
291	2.74		681	1.94333
292	2.86		683	264.643
293	86.6967		685	5.24667
294	8.06667		686	1.41
296	3.84		688	4.44667
299	1.90333		699	6.74
300	0.993333		700	0.7
302	0.703333		711	32.8833
303	1.34333		712	27.74
304	5.37667		715	78.1567
305	1.16333		718	2.35667
306	9.63333		725	24.5267
307	5.00333		731	3.57
308	0.946667		738	7.51
309	0.833333		739	8.23667
311	1.37333		740	22.0633
312	2.77333		743	4.30667
313	1.9		753	31.5467
314	775.527		760	40.5333
316	1.77333		767	1.64667
317	3.48333		772	5.7
318	4.70333		773	1.91
319	1.31333		777	18.1033
320	36.62		780	1.23667
321	9.62		794	2.81667
322	1.48		815	1.66333
323	2.11667		820	52.23
325	1.82		841	73.6
326	3		845	3.91333
327	1.57		851	5.07333
330	2.75333		854	2.81333
331	3.41		855	10.77
333	4.27333		856	9.14333
335	1.07		874	29.3667
336	1.38667		879	9.02333
337	5.57		889	137.607
338	3		897	160.51
339	2.81333		915	41.8567
340	0.95
341	3.91
342	1.50333
343	1.19
345	3.27667
346	1.85333
347	0.713333
348	6.60667
349	5.13667
351	26.5567
352	7.48333
353	2.37
355	2.99667
356	2.27
357	1.95
359	2.38333
360	1.45
361	11.94
362	1.78
363	2.51333
364	0.863333
365	1.91667
366	3.43667
367	1.45667
369	5.98333
370	2.61
371	2.24
372	2.8
373	1.49
374	1.52667
375	9.57667
377	1.37333
378	5.98
379	1.08
380	1.60333
381	1.75667
382	5.63
383	1.49
384	189.267
385	4.16667
386	1.72333
387	24.94
388	1.59333
390	3.51333
391	3.27333
392	2.75333
393	2.39
394	14.3733
395	2.55
396	2.72333
397	5
398	2.24333
399	4.45333
400	1.57
401	4.17
402	2.98667
403	2.17
404	0.643333
405	0.61
406	1.36333
407	0.82
408	20.0667
409	7.22
410	2.16
411	11.0233
412	28.5567
413	4.56
414	6.30667
415	2.41333
416	1.34667
417	0.656667
418	1.54
420	4.76333
422	10.9267
425	0.713333
426	2.71333
427	0.54
429	1.4
430	1.59
436	1.06333
438	11.88
439	6.77
441	2.59333
445	3.07333
446	0.993333
449	0.866667
450	1.76667
452	0.456667
453	0.573333
454	15.53
456	2.48667
458	333.157
459	2.02333
460	1.36333
462	4.31
465	0.726667
466	6.66667
467	1.45
471	2.04667
472	6.83
476	1.16333
478	1.13667
480	2.78333
482	2.45667
485	4.34333
486	1.65667
487	0.746667
492	0.98
493	2.76
495	3.01
496	5.62667
497	1.35
498	2.84333
499	3.18
504	0.763333
505	6.56
507	3.87667
509	23.4333
510	9.49667
513	0.746667
514	1.64667
517	1.08333
521	1.43333
522	9.01333
525	3.03
526	1.01667
527	1.53
528	14.01
529	4.71333
530	0.596667
531	2.15333
534	11.6333
535	0.683333
538	12.7533
540	9.64667
542	4.74667
543	8.17
547	0.923333
549	4.63
550	1.34333
552	0.556667
554	2.30333
555	1.78333
556	1.08667
557	1.38
560	2.32667
561	2.47667
568	1.25333
569	5.54
574	1.44667
575	1.04
578	1.79333
582	1.63667
584	2.1
586	0.57
589	4.58333
590	2.24667
591	1.20333
592	1.56333
595	1.75333
596	1.08
597	15.0733
598	1.69333
599	2.65667
600	1.08667
603	1.12333
604	0.55
607	2.38667
608	10.0733
609	10.6233
610	5.01667
612	1.20333
614	1.84
619	6.95
621	0.973333
627	1.79
629	3.84667
631	3.36
633	1.6
634	1.03
637	1.06333
638	2.65333
640	1.35667
641	0.87
642	0.99
644	1.01667
645	1.22
646	0.956667
655	2.99
659	0.943333
671	2.29333
672	1.42667
673	1.23333
675	1.49667
676	0.673333
678	0.63
680	2.45
682	1.85667
689	1.36667
690	1.80667
691	1.46333
692	0.903333
693	2.59667
694	0.85
695	0.926667
696	5.68
697	1.30667
698	0.633333
701	1.64667
702	1.36333
703	0.646667
704	1.22667
705	0.71
706	1.03
707	2.88
708	1.30333
709	2.89333
710	1.24
713	2.09333
717	6.94
719	1.18667
720	1.15
722	1.42
726	3.79667
727	2.63
728	9.69667
730	0.97
732	0.903333
734	0.633333
735	0.73
736	1.55
737	4.15
741	2.05
742	2.38667
744	0.726667
745	0.646667
746	0.646667
747	0.706667
748	13.3133
750	6.12667
751	1.15
752	0.66
754	0.66
756	1.58
757	0.823333
758	0.693333
759	1.68667
761	0.79
762	0.993333
763	1.16
764	1.65333
765	1.2
768	1.37333
769	1.73333
770	5.21
771	4.79333
774	1.54333
776	1.56667
778	0.9
779	1.16333
781	0.976667
784	0.976667
785	0.87
786	0.736667
787	1.5
788	0.92
789	1.49333
790	1.45
791	2.61667
792	2.29667
793	1.66667
795	0.996667
796	1.31
797	9.83
799	5.26
800	3.39
801	1.41667
802	1.61333
803	2.57
804	1.14
805	1.04
806	1.05333
807	3.16
808	0.74
809	1.36
810	1.05
811	2.81667
812	4.82667
813	2.70333
814	2.18333
816	4.47333
817	1.29
818	1.37
821	3.97667
823	1.50667
824	0.85
826	0.916667
827	0.856667
828	1.13
830	2.13667
831	1.33333
832	4.46
834	1.73
835	1.28333
836	2.77
840	1.24
843	0.956667
844	1.09
846	5.49667
847	1.63
848	13.02
849	1.35333
850	6.13333
852	5.15333
853	1.78
857	2.94
858	2.31333
859	4.1
860	1.06667
861	1.90667
862	0.813333
863	1.13
864	0.72
865	0.72
866	2.15667
867	2.21667
868	1.53333
869	2.5
870	1.21333
871	0.306667
875	1.57333
876	1.04667
877	1.85
878	1.99667
880	3.02333
881	1.98
882	1.81667
883	1.05333
884	1.27333
885	1.49667
886	4.59667
887	1.42667
888	0.83
890	2.25667
892	3.01
893	2.44333
899	1.74
900	0.543333
901	0.673333
902	1.25333
903	0.743333
904	0.996667
905	0.936667
907	1.09667
908	0.753333
909	0.966667
910	1.75667
911	1.27333
913	2.11
916	3.90333
917	1.27667
919	1.26
920	10.99
921	2.37333
922	2.61667
923	1.37
924	1.87667
925	3.60667
926	1.57667
927	2.27
928	0.566667
929	10.4833
930	0.693333
931	1.77667
932	1.32333
933	1.35333
934	0.666667
935	2.03333
936	0.963333
937	0.66
938	1.99667
939	1.97333
940	0.603333
941	1.26
942	0.643333
943	0.83
944	21.0433
945	497.49
946	0.733333
947	0.886667
948	115.61
949	51.6033
950	16.8167
1001	0.726667
1002	1.84333
1003	14.8433
1004	20.4433
1005	1.86
1006	1.86

## Sheet: Figure 2C
Sample Number	MO signal of RDT negative		Sample Number	MO signal of RDT pfHRP2		Sample Number	MO signal of RDT pLDH		Sample Number	MO signal of RDT pfHRP2+pLDH
2	1.66		4	1.255		15	133.895		1	43.925				MO signal of RDT negative	no parasitic antigens detected by RDT
6	3.62		34	0.58		17	0.396667		3	2.16				MO signal of RDT pfHRP2	only pfHRP2 detected by RDT
7	1.59		42	1.25		46	50.1533		5	4.125				MO signal of RDT pLDH	only pLDH detected by RDT
9	1.435		52	1.13333		90	107.117		8	3.075				MO signal of RDT pfHRP2+pLDH	both pfHRP2 and pLDH detected by RDT
11	3.465		107	3.23		96	27.01		10	22.255
12	0.58		113	1.14		105	10.7967		18	14.08
13	0.615		125	4.61333		106	151.613		22	1.90333
14	0.95		132	20.4733		110	0.69		31	9.32333
16	0.735		155	0.716667		111	1.99667		32	3.27667
19	1.03667		157	2.46333		124	45.68		38	6.58333
20	1.25333		186	1.11333		126	1.00667		43	79.9933
21	0.813333		193	1.96333		141	1.20667		44	44.4267
23	2.18		195	3.17667		152	35.6833		45	9.61333
24	0.97		227	8.47333		177	538.197		48	198.17
25	2.37		235	13.5033		184	364.473		50	62.6667
26	0.64		291	2.74		197	5.23		51	12.47
27	1.60333		298	6.69333		212	7.20667		53	19.15
28	0.636667		303	1.34333		216	39.8167		55	0.893333
29	0.493333		310	7.80333		228	107.373		56	33.64
30	0.78		319	1.31333		231	29.09		57	13.8033
33	0.573333		350	2.76667		239	34.44		58	14.29
35	0.45		369	5.98333		276	83.3533		60	50.92
36	0.623333		387	24.94		314	775.527		69	29.5233
39	0.353333		401	4.17		321	9.62		89	59.76
40	0.46		414	6.30667		329	443.107		95	43.83
47	2.22333		426	2.71333		334	610.463		98	14.155
49	1.05667		431	2.19333		355	2.99667		99	3.41667
54	0.953333		433	109.453		358	58.9033		103	1.17667
59	2.59333		441	2.59333		368	245.63		104	3.01667
61	1.04		452	0.456667		384	189.267		114	52.4833
62	1.39		453	0.573333		419	57.2233		117	3.11333
63	12.4733		454	15.53		421	97.8267		120	43.1333
64	6.91		469	39.85		422	10.9267		130	4.67
65	2.85667		500	22.0967		428	6.30667		140	6.63333
67	0.4		532	8.02667		440	13.5467		142	4.21
68	1.43333		536	1.88		442	101.9		148	4.11333
70	2.06		548	6.15333		443	94.29		150	19.87
71	0.503333		553	6.26333		444	2.10333		153	34
72	0.746667		587	9.26333		458	333.157		159	1.02
73	0.476667		588	4.46667		461	24.4267		160	3.39333
74	0.603333		603	1.12333		473	106.767		165	147.08
75	1.11333		608	10.0733		474	24.1567		166	2.71
76	41.99		636	133.373		475	58.74		171	41.4067
77	3.47		643	18.94		484	582.157		173	17.6933
78	2.57		654	3.12333		495	3.01		175	0.57
79	0.773333		656	32.0233		508	86.6533		178	84.7967
80	1.1		661	1.73667		512	19.2367		181	24.0033
81	0.67		665	2.86		524	57.3167		187	136.41
82	1.91667		666	38.4067		533	30.69		194	12.63
83	1.01		667	1.67667		539	73.1067		202	170.41
84	0.826667		669	2.61667		545	542.983		203	7.91667
85	0.773333		677	6.16		546	8.00333		204	7.21333
86	1.13		683	264.643		552	0.556667		205	34.0167
87	0.633333		688	4.44667		558	69.68		206	3.17667
88	1.45		718	2.35667		559	138.437		215	192.633
91	1.48		731	3.57		563	158.6		218	173.09
92	1.14667		777	18.1033		566	343.49		219	28.27
93	0.39		851	5.07333		567	163.893		222	2.35
94	1.84667		947	0.886667		572	71.5533		223	207.86
97	1.81667		1001	0.726667		581	10.59		225	35.7433
101	0.643333					582	1.63667		229	20.6233
102	0.59					593	5.14		230	3.36
108	0.44					602	192.117		234	163.197
109	2.79333					611	23.63		237	2.83
112	0.87					624	86.5		240	8.91333
115	0.866667					630	28.68		244	62.0267
116	0.646667					657	51.5033		248	14.66
118	0.373333					674	41.4033		250	32.0967
119	0.986667					684	84.0433		251	4.62333
121	1.37667					698	0.633333		254	19.0433
122	0.73					715	78.1567		259	9.39667
123	0.783333					721	91.8333		260	5.10333
127	1.51					723	113.21		261	1.66
128	0.866667					725	24.5267		264	12.9133
129	3.07667					729	9.46		265	10.58
131	0.82					730	0.97		266	33.39
133	4.46667					733	179.673		267	88.2467
134	0.643333					749	45.21		269	7
135	1.35667					750	6.12667		271	6.31333
136	1.20333					766	3.86667		274	170.133
137	2.59667					775	134.19		284	24.0967
138	1.19333					798	75.0667		295	2.24
139	0.97					837	7.21		315	28.36
143	1.7					839	72.84		318	4.70333
144	0.646667					872	22.99		320	36.62
145	3.8					873	130.507		324	29.6967
146	1.12333					882	1.81667		327	1.57
147	1.97333					883	1.05333		332	10.18
149	8.07333					892	3.01		336	1.38667
154	0.76					894	5.3		354	47.88
156	1.69333					895	394.57		376	63.1467
161	360.217					898	452.66		408	20.0667
162	1.51333					906	25.99		410	2.16
164	0.68					912	239.673		412	28.5567
167	0.983333					914	10.33		413	4.56
168	2.63					945	497.49		420	4.76333
169	2.86667					1005	1.86		423	76.77
170	1.36333					1006	1.86		424	54.0467
172	1.05								432	1.38667
174	1.24								434	164.24
176	3.94333								437	546.4
179	128.41								447	12.8933
180	0.626667								448	10.5333
182	0.803333								455	298.98
183	0.886667								457	8.01667
185	192.267								463	54.09
188	4.65333								464	187.66
189	2.43333								468	2.51333
190	3.11667								470	210.627
191	13.2533								477	21.18
196	1.24333								479	213.11
198	1.70667								481	5.40667
199	2.46333								483	16.68
200	0.63								488	6.07333
201	16.22								489	3.60667
207	1.72667								490	55.6267
208	1.78333								491	3.04
209	3.5								494	331.23
210	9.66333								501	59.9433
211	5.43667								503	119.74
213	2.27333								506	80.15
214	6.19333								511	25.2767
217	2.3								515	2.39
220	2.00667								516	132.757
221	2.48								520	112.447
224	1.81								523	34.2367
226	5.39667								537	52.2233
232	5.02								562	28.4233
233	2.88667								564	15.1167
236	4.00667								565	5.37333
238	2.94667								570	25.8167
241	1.07333								576	10.29
242	1.77333								577	9.95333
243	4.15								579	89.8667
245	1.77333								583	25.1
246	1.18667								585	13.8233
247	1.66								594	5.17
249	1.77								601	12.0333
252	1.57								605	36.93
253	7.65667								606	52.97
255	2.05								613	21.2933
256	1.52667								615	1.41
257	4.24								617	140.173
258	1.71333								618	11.36
262	1.90333								620	140.043
263	1.26333								625	4.33
268	2.20333								626	3.73667
270	1.36								628	20.3433
272	2.19333								632	110.08
273	2.86333								649	1.56
275	4.54667								650	41.03
277	1.38333								651	28.8733
278	2.33								652	23.7233
279	1.67667								653	10.5433
280	2.99								658	13.6067
281	1.47								660	33.17
282	1.87667								662	7.58333
283	3.00667								664	16.5833
285	2.27333								668	12.2567
286	2.43667								670	2.38333
287	2.46667								685	5.24667
288	1.21667								686	1.41
289	9.17667								687	10.2867
290	1.15333								699	6.74
292	2.86								711	32.8833
293	86.6967								712	27.74
294	8.06667								714	18.8633
296	3.84								738	7.51
297	3.15333								739	8.23667
299	1.90333								740	22.0633
300	0.993333								743	4.30667
301	4.86								753	31.5467
302	0.703333								760	40.5333
304	5.37667								767	1.64667
305	1.16333								773	1.91
306	9.63333								797	9.83
307	5.00333								820	52.23
308	0.946667								833	931.103
309	0.833333								841	73.6
311	1.37333								845	3.91333
312	2.77333								849	1.35333
313	1.9								854	2.81333
316	1.77333								855	10.77
317	3.48333								874	29.3667
322	1.48								879	9.02333
323	2.11667								889	137.607
325	1.82								897	160.51
326	3								915	41.8567
328	23.74								940	0.603333
330	2.75333								944	21.0433
331	3.41								948	115.61
333	4.27333								950	16.8167
335	1.07								951	2.37667
337	5.57								953	107.347
338	3								955	6.64333
339	2.81333								1003	14.8433
340	0.95								1004	20.4433
341	3.91
342	1.50333
343	1.19
344	9.78333
345	3.27667
346	1.85333
347	0.713333
348	6.60667
349	5.13667
351	26.5567
352	7.48333
353	2.37
356	2.27
357	1.95
359	2.38333
360	1.45
361	11.94
362	1.78
363	2.51333
364	0.863333
365	1.91667
366	3.43667
367	1.45667
370	2.61
371	2.24
372	2.8
373	1.49
374	1.52667
375	9.57667
377	1.37333
378	5.98
379	1.08
380	1.60333
381	1.75667
382	5.63
383	1.49
385	4.16667
386	1.72333
388	1.59333
389	2.40333
390	3.51333
391	3.27333
392	2.75333
393	2.39
394	14.3733
395	2.55
396	2.72333
397	5
398	2.24333
399	4.45333
400	1.57
402	2.98667
403	2.17
404	0.643333
405	0.61
406	1.36333
407	0.82
409	7.22
411	11.0233
415	2.41333
416	1.34667
417	0.656667
418	1.54
425	0.713333
427	0.54
429	1.4
430	1.59
435	1.46333
436	1.06333
438	11.88
439	6.77
445	3.07333
446	0.993333
449	0.866667
450	1.76667
451	2.07
456	2.48667
459	2.02333
460	1.36333
462	4.31
465	0.726667
466	6.66667
467	1.45
471	2.04667
472	6.83
476	1.16333
478	1.13667
480	2.78333
482	2.45667
485	4.34333
486	1.65667
487	0.746667
492	0.98
493	2.76
496	5.62667
497	1.35
498	2.84333
499	3.18
502	0.903333
504	0.763333
505	6.56
507	3.87667
509	23.4333
510	9.49667
513	0.746667
514	1.64667
517	1.08333
518	40.4367
519	1.28667
521	1.43333
522	9.01333
525	3.03
526	1.01667
527	1.53
528	14.01
529	4.71333
530	0.596667
531	2.15333
534	11.6333
535	0.683333
538	12.7533
540	9.64667
541	3.36667
542	4.74667
543	8.17
544	70.5433
547	0.923333
549	4.63
550	1.34333
551	20.3667
554	2.30333
555	1.78333
556	1.08667
557	1.38
560	2.32667
561	2.47667
568	1.25333
569	5.54
571	7.98333
573	1.95
574	1.44667
575	1.04
578	1.79333
580	7.66
584	2.1
586	0.57
589	4.58333
590	2.24667
591	1.20333
592	1.56333
595	1.75333
596	1.08
597	15.0733
598	1.69333
599	2.65667
600	1.08667
604	0.55
607	2.38667
609	10.6233
610	5.01667
612	1.20333
614	1.84
616	1.74
619	6.95
621	0.973333
622	4.27
623	10.92
627	1.79
629	3.84667
631	3.36
633	1.6
634	1.03
635	2.02667
637	1.06333
638	2.65333
639	2.52667
640	1.35667
641	0.87
642	0.99
644	1.01667
645	1.22
646	0.956667
647	1.39333
648	3.15333
655	2.99
659	0.943333
663	3.84333
671	2.29333
672	1.42667
673	1.23333
675	1.49667
676	0.673333
678	0.63
679	0.776667
680	2.45
681	1.94333
682	1.85667
689	1.36667
690	1.80667
691	1.46333
692	0.903333
693	2.59667
694	0.85
695	0.926667
696	5.68
697	1.30667
700	0.7
701	1.64667
702	1.36333
703	0.646667
704	1.22667
705	0.71
706	1.03
707	2.88
708	1.30333
709	2.89333
710	1.24
713	2.09333
716	14.37
717	6.94
719	1.18667
720	1.15
722	1.42
724	1.2
726	3.79667
727	2.63
728	9.69667
732	0.903333
734	0.633333
735	0.73
736	1.55
737	4.15
741	2.05
742	2.38667
744	0.726667
745	0.646667
746	0.646667
747	0.706667
748	13.3133
751	1.15
752	0.66
754	0.66
755	1.19333
756	1.58
757	0.823333
758	0.693333
759	1.68667
761	0.79
762	0.993333
763	1.16
764	1.65333
765	1.2
768	1.37333
769	1.73333
770	5.21
771	4.79333
772	5.7
774	1.54333
776	1.56667
778	0.9
779	1.16333
780	1.23667
781	0.976667
783	138.607
784	0.976667
785	0.87
786	0.736667
787	1.5
788	0.92
789	1.49333
790	1.45
791	2.61667
792	2.29667
793	1.66667
794	2.81667
795	0.996667
796	1.31
799	5.26
800	3.39
801	1.41667
802	1.61333
803	2.57
804	1.14
805	1.04
806	1.05333
807	3.16
808	0.74
809	1.36
810	1.05
811	2.81667
812	4.82667
813	2.70333
814	2.18333
815	1.66333
816	4.47333
817	1.29
818	1.37
819	4.49
821	3.97667
822	2.45333
823	1.50667
824	0.85
825	1.79333
826	0.916667
827	0.856667
828	1.13
829	3.71333
830	2.13667
831	1.33333
832	4.46
834	1.73
835	1.28333
836	2.77
838	7.77
840	1.24
842	2.90333
843	0.956667
844	1.09
846	5.49667
847	1.63
848	13.02
850	6.13333
852	5.15333
853	1.78
856	9.14333
857	2.94
858	2.31333
859	4.1
860	1.06667
861	1.90667
862	0.813333
863	1.13
864	0.72
865	0.72
866	2.15667
867	2.21667
868	1.53333
869	2.5
870	1.21333
871	0.306667
875	1.57333
876	1.04667
877	1.85
878	1.99667
880	3.02333
881	1.98
884	1.27333
885	1.49667
886	4.59667
887	1.42667
888	0.83
890	2.25667
891	347.887
893	2.44333
896	247.05
899	1.74
900	0.543333
901	0.673333
902	1.25333
903	0.743333
904	0.996667
905	0.936667
907	1.09667
908	0.753333
909	0.966667
910	1.75667
911	1.27333
913	2.11
916	3.90333
917	1.27667
919	1.26
920	10.99
921	2.37333
922	2.61667
923	1.37
924	1.87667
925	3.60667
926	1.57667
927	2.27
928	0.566667
929	10.4833
930	0.693333
931	1.77667
932	1.32333
933	1.35333
934	0.666667
935	2.03333
936	0.963333
937	0.66
938	1.99667
939	1.97333
941	1.26
942	0.643333
943	0.83
946	0.733333
949	51.6033
952	3.14333
954	3.72333
956	1.5
957	3.25667
958	1.8
959	1.9
1000	0.656667
1002	1.84333

## Sheet: Figure 3 A&B
Pf density [1/ul]	MO signal of Pf [mV/V]		Pfg density [1/ul]	MO signal of Pfg [mV/V]		Pv density [1/ul]	MO signal of Pv [mV/V]		mixed density [1/ul]	MO signal of mixed [mV/V]			Pf density, range median [1/ul]	Pf density, range lower limit	Pf density, range upper limit	Pf MO, range median [mV/V]	Pf MO, range lower limit	Pf MO, range upper limit		Pfg density range median [1/ul]	Pfg density range lower limit	Pfg density range upper limit	Pfg MO range median [mV/V]	Pfg MO range lower limit	Pfg MO range upper limit		Pv density range median [1/ul]	Pv density range lower limit	Pv density range upper limit	Pv MO range median [mV/V]	Pv MO range lower limit	Pv MO range upper limit		Mixed density range median [1/ul]	Mixed density range lower limit	Mixed density range upper limit	Mixed MO range median [mV/V]	Mixed MO range lower limit	Mixed MO range upper limit			Sample Number	MO signal of LM negative
10796	546.4		4627.5	264.643		12776	931.103		1014.5	10.2867			485.8	297.5	654	2.43	1.65	3.57		143.5	95	198.5	7.338	3.607	29.7		95	47.5	176	5.377	2.77	8.473		2154	1015	2603	36.42	10.29	83.35			2	1.66
35440	331.23		6520	213.11		12338	775.527		1872	19.87			2568	1603	3781	4.7	3.62	10.58		1741	1046	4628	78.73	20.07	264.6		314	261.5	416	17.67	3.867	51.5		8924	6400	9766	31.91	14.29	394.6			3	2.16
71231	207.86		11675.5	210.627		8433	610.463		2435	52.97			8000	7557	9102	12.26	7.92	16.58		6609	5640	8800	32.89	4.67	213.1		780.8	705	832	13.01	9.783	78.16		13477	12236	16693	28.27	3.417	170.1			4	1.255
9632	173.09		22757.5	198.17		16446	582.157		2603	83.3533			15247	12632	17697	12.9	6.74	24.1		13597	12689	22436	54.05	32.02	119.7		1289	1113	1610	32.1	7.207	86.5		30080	20549	52349	299	40.44	538.2			7	1.59
111300	163.2		97220	187.66		17272	542.983		6400	24.0033			29532	27326	37041	17.26	8.91	28.87		56205	25285	97220	52.48	9.323	187.7		4548	2530	4746	50.15	5.26	189.3										9	1.435
26567	160.51		23432	170.41		9410	497.49		7120.5	20.6233			70786	53375	100785	62.67	34.02	163.2									7845	7176	8433	107.1	71.55	138.6										11	3.465
90301	147.08		13597	164.24		22029	452.66		8728	58.9033																	15792	12776	22029	295.3	179.7	452.7										12	0.58
29175.5	140.17		8320.5	140.043		21432.5	443.107		9120	39.8167																																13	0.615
78354	137.61		1550.5	133.373		29054	364.473		9739	394.57																																14	0.95
51440	136.41		1045.5	132.757		14400	360.217		9766	14.29																																16	0.735
11940	130.51		22436	119.74		32441	343.49		12236	28.27																																17	0.396667
19238	73.6		4627	115.61		15137	247.05		12792	3.41667																																19	1.03667
70786	62.67		13462.5	110.08		11004.5	245.63		13477	170.133																																20	1.25333
100784	62.03		22876	89.8667		10315.5	239.673		16115	22.255																																21	0.813333
21435	59.94		6679.5	88.2467		7176	192.633		16693	35.6833																																23	2.18
58545	59.76		28669	84.7967		36420	192.267		20549	347.887																																24	0.97
12632	55.63		25285	79.9933		7674	192.117		23200	538.197																																25	2.37
22255.5	54.09		11502	76.77		4746	189.267		30080	298.98																																26	0.64
18866.5	52.23		413	70.5433		15059	179.673		39160	80.15																																27	1.60333
49242	52.22		21626	54.0467		9647	163.893		52349	40.4367																																28	0.636667
67023.5	50.92		26925	52.4833		8199	158.6																																			29	0.493333
7970.5	47.88		18047	41.99		9640	151.613																																			30	0.78
8480	44.43		3372	41.8567		8880	138.607																																			33	0.573333
15749	43.93		12160	41.4067		31240	138.437																																			35	0.45
11814	43.83		192	39.85		7963.5	134.19																																			36	0.623333
21941.5	41.03		238	36.62		9137.5	133.895																																			39	0.353333
34801.5	40.53		8800	34.2367		1289	128.41																																			40	0.46
10479	38.41		24040	34		9709	113.21																																			47	2.22333
11026.5	36.93		1878	33.64		11098	112.447																																			49	1.05667
7164.5	35.74		726	33.17		6867	109.453																																			52	1.13333
53374.5	34.02		56205	32.8833		1610	107.373																																			54	0.953333
11659	33.39		13284.5	32.0233		8412.5	107.117																																			59	2.59333
9942.5	29.52		6538	31.5467		4472.5	106.767																																			61	1.04
39480	28.87		198.5	29.6967		5520	101.9																																			62	1.39
26877	28.56		1143.5	27.74		784	97.8267																																			64	6.91
4414	28.42		15382	25.2767		796	94.29																																			65	2.85667
446	28.36		159	22.0633		4561	91.8333																																			67	0.4
42063	25.82		6814.5	21.2933		7389	86.6533																																			68	1.43333
11965.5	25.1		11360	21.18		1031.5	86.5																																			71	0.503333
10211	24.94		1604.5	20.0667		5600	84.0433																																			72	0.746667
18470.5	24.1		92077	19.15		923.5	78.1567																																			73	0.476667
27142.5	23.74		5680	16.68		6008.5	75.0667																																			75	1.11333
12270	23.72		118.5	13.8233		16920	73.1067																																			77	3.47
23720	21.04		76840	9.32333		5132.5	71.5533																																			78	2.57
22721.5	20.47		12689	9.02333		6338	69.68																																			79	0.773333
15121	20.44		110	7.98333		1845.5	58.74																																			80	1.1
7357.5	19.04		95	6.69333		1112.5	57.3167																																			81	0.67
9020.5	18.94		96	6.26333		240	57.2233																																			82	1.91667
28800	17.69		13140	5.37333		7483	51.6033																																			83	1.01
31520	16.82		5640	4.67		310	51.5033																																			84	0.826667
9705	16.58		64	4.61333		3604	50.1533																																			85	0.773333
10396	15.12		80	4.27		7244	45.68																																			86	1.13
7739.5	14.84		192	3.60667		8022.5	45.21																																			87	0.633333
2568	14.66		672	2.71		14400	43.1333																																			88	1.45
1250.5	14.16		16	2.10333		2529.5	41.4033																																			91	1.48
8000	14.08		128	2.06		1152	34.44																																			92	1.14667
6585.5	13.8		48	0.44		1165.5	32.0967																																			93	0.39
14140	13.61					777.5	30.69																																			94	1.84667
3507	13.5					4583	27.01																																			97	1.81667
10325	12.91					2488	26.5567																																			101	0.643333
23122.5	12.89					416	25.99																																			102	0.59
9600	12.63					310	24.5267																																			107	3.23
64019.5	12.47					392	24.4267																																			109	2.79333
5117	12.26					1460.5	24.1567																																			112	0.87
27682	12.03					5490.5	23.63																																			113	1.14
7920	11.36					8466	22.99																																			115	0.866667
15373	10.77					705	18.8633																																			116	0.646667
3414.5	10.58					1020	16.22																																			118	0.373333
29567.5	10.54					821	13.5467																																			119	0.986667
5450.5	10.53					770.5	12.4733																																			121	1.37667
29497	10.29					151.5	11.0233																																			122	0.73
14852	9.95					621	10.9267																																			123	0.783333
4000	9.61					320	10.92																																			126	1.00667
574	9.4					861	10.7967																																			127	1.51
38207	8.91					261.5	10.33																																			128	0.866667
9924.5	8.24					534	9.78333																																			129	3.07667
17600	8.02					16	9.64667																																			131	0.82
9101.5	7.92					224	9.62																																			134	0.643333
37041	7.66					198	9.46																																			135	1.35667
1246.5	7.58					31.5	8.47333																																			136	1.20333
15092.5	7.51					72	8.06667																																			137	2.59667
1603	7.21					48	8.00333																																			138	1.19333
17696.5	7					7845	7.21																																			139	0.97
14140	6.74					1342.5	7.20667																																			141	1.20667
8667	6.63					183.5	6.30667																																			142	4.21
23360	6.58					176	5.40667																																			144	0.646667
928	6.31					79	5.37667																																			145	3.8
27325.5	5.25					4547.5	5.26																																			146	1.12333
912	5.17					832	5.23																																			147	1.97333
14490.5	5.1					142.5	5.14																																			149	8.07333
4856	4.7					270	4.86																																			154	0.76
1860	4.62					55.5	4.49																																			155	0.716667
701	4.56					47.5	4.47333																																			156	1.69333
1833	4.47					318	3.86667																																			157	2.46333
10440	4.33					16	2.8																																			159	1.02
18138	4.31					192	2.77																																			162	1.51333
22362.5	4.13					150.5	2.30333																																			164	0.68
10039	4.11					134.5	2.02667																																			167	0.983333
3781	3.74					32	1.99667																																			168	2.63
2163.5	3.62					95	1.95																																			169	2.86667
348	3.57					750.5	1.86																																			170	1.36333
19208	3.39					16	1.7																																			172	1.05
297.5	3.36					1248	0.556667																																			174	1.24
7556.5	3.28					1289	0.306667																																			176	3.94333
856	3.18																																									180	0.626667
38400	3.11																																									182	0.803333
3793	3.08																																									183	0.886667
16000	3.04																																									186	1.11333
20084.5	3.02																																									188	4.65333
16889	2.95																																									189	2.43333
7723	2.86																																									190	3.11667
2758	2.83																																									191	13.2533
563	2.77																																									193	1.96333
654	2.47																																									195	3.17667
430	2.39																																									196	1.24333
10863.5	2.38																																									198	1.70667
16045.5	2.35																																									199	2.46333
348	2.24																																									200	0.63
16	2.19																																									207	1.72667
6272	2.16																																									208	1.78333
5080	2.07																																									209	3.5
8503	1.91																																									210	9.66333
231	1.9																																									211	5.43667
608	1.65																																									213	2.27333
9658.5	1.56																																									214	6.19333
762	1.46																																									217	2.3
12130	1.41																																									220	2.00667
26636	1.41																																									221	2.48
17239.5	1.39																																									224	1.81
183	1.25																																									226	5.39667
26909	1.18																																									231	29.09
1592	0.89																																									232	5.02
175.5	0.69																																									233	2.88667
192	0.6																																									236	4.00667
525.5	0.58																																									241	1.07333
1133.5	0.57																																									242	1.77333
																																										243	4.15
																																										245	1.77333
																																										246	1.18667
																																										247	1.66
																																										249	1.77
																																										252	1.57
																																										253	7.65667
																																										255	2.05
																																										256	1.52667
																																										257	4.24
																																										258	1.71333
																																										261	1.66
																																										262	1.90333
																																										263	1.26333
																																										268	2.20333
																																										270	1.36
																																										272	2.19333
																																										273	2.86333
																																										275	4.54667
																																										277	1.38333
																																										278	2.33
																																										279	1.67667
																																										280	2.99
																																										281	1.47
																																										282	1.87667
																																										283	3.00667
																																										285	2.27333
																																										286	2.43667
																																										288	1.21667
																																										289	9.17667
																																										290	1.15333
																																										291	2.74
																																										292	2.86
																																										293	86.6967
																																										296	3.84
																																										297	3.15333
																																										299	1.90333
																																										300	0.993333
																																										302	0.703333
																																										303	1.34333
																																										305	1.16333
																																										306	9.63333
																																										307	5.00333
																																										308	0.946667
																																										309	0.833333
																																										310	7.80333
																																										311	1.37333
																																										312	2.77333
																																										313	1.9
																																										316	1.77333
																																										317	3.48333
																																										319	1.31333
																																										322	1.48
																																										323	2.11667
																																										325	1.82
																																										326	3
																																										327	1.57
																																										330	2.75333
																																										331	3.41
																																										332	10.18
																																										333	4.27333
																																										335	1.07
																																										336	1.38667
																																										337	5.57
																																										338	3
																																										339	2.81333
																																										340	0.95
																																										341	3.91
																																										342	1.50333
																																										343	1.19
																																										345	3.27667
																																										346	1.85333
																																										347	0.713333
																																										348	6.60667
																																										349	5.13667
																																										352	7.48333
																																										353	2.37
																																										355	2.99667
																																										356	2.27
																																										357	1.95
																																										359	2.38333
																																										360	1.45
																																										361	11.94
																																										362	1.78
																																										363	2.51333
																																										364	0.863333
																																										365	1.91667
																																										366	3.43667
																																										367	1.45667
																																										369	5.98333
																																										370	2.61
																																										371	2.24
																																										373	1.49
																																										374	1.52667
																																										375	9.57667
																																										376	63.1467
																																										377	1.37333
																																										378	5.98
																																										379	1.08
																																										380	1.60333
																																										381	1.75667
																																										382	5.63
																																										383	1.49
																																										385	4.16667
																																										386	1.72333
																																										388	1.59333
																																										389	2.40333
																																										390	3.51333
																																										391	3.27333
																																										392	2.75333
																																										393	2.39
																																										394	14.3733
																																										395	2.55
																																										396	2.72333
																																										397	5
																																										398	2.24333
																																										399	4.45333
																																										400	1.57
																																										401	4.17
																																										402	2.98667
																																										403	2.17
																																										404	0.643333
																																										405	0.61
																																										406	1.36333
																																										407	0.82
																																										409	7.22
																																										414	6.30667
																																										415	2.41333
																																										416	1.34667
																																										417	0.656667
																																										418	1.54
																																										420	4.76333
																																										425	0.713333
																																										426	2.71333
																																										427	0.54
																																										429	1.4
																																										430	1.59
																																										436	1.06333
																																										438	11.88
																																										439	6.77
																																										441	2.59333
																																										445	3.07333
																																										446	0.993333
																																										449	0.866667
																																										450	1.76667
																																										452	0.456667
																																										453	0.573333
																																										454	15.53
																																										456	2.48667
																																										459	2.02333
																																										460	1.36333
																																										462	4.31
																																										465	0.726667
																																										466	6.66667
																																										467	1.45
																																										468	2.51333
																																										471	2.04667
																																										472	6.83
																																										476	1.16333
																																										478	1.13667
																																										480	2.78333
																																										482	2.45667
																																										485	4.34333
																																										486	1.65667
																																										487	0.746667
																																										488	6.07333
																																										492	0.98
																																										493	2.76
																																										495	3.01
																																										496	5.62667
																																										497	1.35
																																										498	2.84333
																																										499	3.18
																																										500	22.0967
																																										502	0.903333
																																										504	0.763333
																																										505	6.56
																																										507	3.87667
																																										509	23.4333
																																										510	9.49667
																																										512	19.2367
																																										513	0.746667
																																										514	1.64667
																																										517	1.08333
																																										519	1.28667
																																										521	1.43333
																																										522	9.01333
																																										525	3.03
																																										526	1.01667
																																										527	1.53
																																										528	14.01
																																										529	4.71333
																																										530	0.596667
																																										531	2.15333
																																										532	8.02667
																																										534	11.6333
																																										535	0.683333
																																										536	1.88
																																										538	12.7533
																																										541	3.36667
																																										542	4.74667
																																										543	8.17
																																										547	0.923333
																																										548	6.15333
																																										549	4.63
																																										550	1.34333
																																										551	20.3667
																																										555	1.78333
																																										556	1.08667
																																										557	1.38
																																										560	2.32667
																																										561	2.47667
																																										568	1.25333
																																										569	5.54
																																										574	1.44667
																																										575	1.04
																																										578	1.79333
																																										581	10.59
																																										582	1.63667
																																										584	2.1
																																										586	0.57
																																										587	9.26333
																																										588	4.46667
																																										589	4.58333
																																										590	2.24667
																																										591	1.20333
																																										592	1.56333
																																										595	1.75333
																																										596	1.08
																																										597	15.0733
																																										598	1.69333
																																										599	2.65667
																																										600	1.08667
																																										603	1.12333
																																										604	0.55
																																										607	2.38667
																																										608	10.0733
																																										609	10.6233
																																										610	5.01667
																																										612	1.20333
																																										614	1.84
																																										616	1.74
																																										619	6.95
																																										621	0.973333
																																										627	1.79
																																										628	20.3433
																																										629	3.84667
																																										630	28.68
																																										631	3.36
																																										633	1.6
																																										634	1.03
																																										637	1.06333
																																										638	2.65333
																																										639	2.52667
																																										640	1.35667
																																										641	0.87
																																										642	0.99
																																										644	1.01667
																																										645	1.22
																																										646	0.956667
																																										647	1.39333
																																										648	3.15333
																																										654	3.12333
																																										655	2.99
																																										659	0.943333
																																										661	1.73667
																																										663	3.84333
																																										667	1.67667
																																										669	2.61667
																																										671	2.29333
																																										672	1.42667
																																										673	1.23333
																																										675	1.49667
																																										676	0.673333
																																										677	6.16
																																										678	0.63
																																										679	0.776667
																																										680	2.45
																																										681	1.94333
																																										682	1.85667
																																										688	4.44667
																																										689	1.36667
																																										690	1.80667
																																										691	1.46333
																																										692	0.903333
																																										693	2.59667
																																										694	0.85
																																										695	0.926667
																																										696	5.68
																																										697	1.30667
																																										698	0.633333
																																										700	0.7
																																										701	1.64667
																																										702	1.36333
																																										703	0.646667
																																										704	1.22667
																																										705	0.71
																																										706	1.03
																																										707	2.88
																																										708	1.30333
																																										709	2.89333
																																										710	1.24
																																										713	2.09333
																																										716	14.37
																																										717	6.94
																																										718	2.35667
																																										719	1.18667
																																										720	1.15
																																										722	1.42
																																										724	1.2
																																										726	3.79667
																																										727	2.63
																																										728	9.69667
																																										730	0.97
																																										732	0.903333
																																										734	0.633333
																																										735	0.73
																																										736	1.55
																																										737	4.15
																																										741	2.05
																																										742	2.38667
																																										744	0.726667
																																										745	0.646667
																																										746	0.646667
																																										747	0.706667
																																										748	13.3133
																																										750	6.12667
																																										751	1.15
																																										752	0.66
																																										754	0.66
																																										756	1.58
																																										757	0.823333
																																										758	0.693333
																																										759	1.68667
																																										761	0.79
																																										762	0.993333
																																										763	1.16
																																										764	1.65333
																																										765	1.2
																																										768	1.37333
																																										769	1.73333
																																										770	5.21
																																										771	4.79333
																																										772	5.7
																																										774	1.54333
																																										776	1.56667
																																										777	18.1033
																																										778	0.9
																																										779	1.16333
																																										780	1.23667
																																										781	0.976667
																																										784	0.976667
																																										785	0.87
																																										786	0.736667
																																										787	1.5
																																										788	0.92
																																										789	1.49333
																																										790	1.45
																																										791	2.61667
																																										792	2.29667
																																										793	1.66667
																																										794	2.81667
																																										795	0.996667
																																										796	1.31
																																										797	9.83
																																										800	3.39
																																										801	1.41667
																																										802	1.61333
																																										803	2.57
																																										804	1.14
																																										805	1.04
																																										806	1.05333
																																										807	3.16
																																										808	0.74
																																										809	1.36
																																										810	1.05
																																										811	2.81667
																																										812	4.82667
																																										813	2.70333
																																										814	2.18333
																																										815	1.66333
																																										817	1.29
																																										818	1.37
																																										821	3.97667
																																										822	2.45333
																																										823	1.50667
																																										824	0.85
																																										825	1.79333
																																										826	0.916667
																																										827	0.856667
																																										828	1.13
																																										829	3.71333
																																										830	2.13667
																																										831	1.33333
																																										832	4.46
																																										834	1.73
																																										835	1.28333
																																										838	7.77
																																										839	72.84
																																										840	1.24
																																										842	2.90333
																																										843	0.956667
																																										844	1.09
																																										845	3.91333
																																										846	5.49667
																																										847	1.63
																																										848	13.02
																																										849	1.35333
																																										850	6.13333
																																										851	5.07333
																																										852	5.15333
																																										853	1.78
																																										854	2.81333
																																										856	9.14333
																																										857	2.94
																																										858	2.31333
																																										859	4.1
																																										860	1.06667
																																										861	1.90667
																																										862	0.813333
																																										863	1.13
																																										864	0.72
																																										865	0.72
																																										866	2.15667
																																										867	2.21667
																																										868	1.53333
																																										869	2.5
																																										870	1.21333
																																										874	29.3667
																																										875	1.57333
																																										876	1.04667
																																										877	1.85
																																										878	1.99667
																																										880	3.02333
																																										881	1.98
																																										882	1.81667
																																										883	1.05333
																																										884	1.27333
																																										885	1.49667
																																										886	4.59667
																																										887	1.42667
																																										888	0.83
																																										890	2.25667
																																										892	3.01
																																										893	2.44333
																																										894	5.3
																																										899	1.74
																																										900	0.543333
																																										901	0.673333
																																										902	1.25333
																																										903	0.743333
																																										904	0.996667
																																										905	0.936667
																																										907	1.09667
																																										908	0.753333
																																										909	0.966667
																																										910	1.75667
																																										911	1.27333
																																										913	2.11
																																										916	3.90333
																																										917	1.27667
																																										919	1.26
																																										920	10.99
																																										921	2.37333
																																										922	2.61667
																																										923	1.37
																																										924	1.87667
																																										925	3.60667
																																										926	1.57667
																																										927	2.27
																																										928	0.566667
																																										929	10.4833
																																										930	0.693333
																																										931	1.77667
																																										932	1.32333
																																										933	1.35333
																																										934	0.666667
																																										935	2.03333
																																										936	0.963333
																																										937	0.66
																																										938	1.99667
																																										939	1.97333
																																										940	0.603333
																																										941	1.26
																																										942	0.643333
																																										943	0.83
																																										946	0.733333
																																										947	0.886667
																																										1001	0.726667
																																										1002	1.84333
																																										1005	1.86

## Sheet: Figure 4 A
malaria naive (other)		long-term malaria free (PNG)		Sample Number	Recent malaria		Sample Number	No Recent malaria
0.22		1.185		7	1.59		2	1.66
0.18		1.435		14	0.95		9	1.435
0.19		0.615		16	0.735		11	3.465
0.71		0.746667		21	0.813333		12	0.58
0.77		1.0075		25	2.37		13	0.615
0.75		0.696667		28	0.636667		19	1.03667
1.1		0.82		29	0.493333		20	1.25333
0.46		0.79		30	0.78		23	2.18
0.62		0.483333		33	0.573333		24	0.97
0.56		0.565		35	0.45		26	0.64
0.48		0.496667		36	0.623333		39	0.353333
0.52		0.453333		47	2.22333		40	0.46
0.46				49	1.05667		54	0.953333
0.76				64	6.91		59	2.59333
0.5				68	1.43333		61	1.04
0.19				71	0.503333		62	1.39
0.14				73	0.476667		65	2.85667
0.35				77	3.47		67	0.4
0.45				84	0.826667		72	0.746667
0.13				101	0.643333		75	1.11333
				102	0.59		78	2.57
				109	2.79333		79	0.773333
				119	0.986667		81	0.67
				123	0.783333		82	1.91667
				131	0.82		83	1.01
				134	0.643333		85	0.773333
				164	0.68		86	1.13
				172	1.05		87	0.633333
				191	13.2533		88	1.45
				198	1.70667		91	1.48
				199	2.46333		92	1.14667
				207	1.72667		93	0.39
				213	2.27333		94	1.84667
				214	6.19333		97	1.81667
				217	2.3		112	0.87
				220	2.00667		115	0.866667
				221	2.48		116	0.646667
				224	1.81		118	0.373333
				226	5.39667		121	1.37667
				236	4.00667		122	0.73
				242	1.77333		127	1.51
				243	4.15		128	0.866667
				245	1.77333		129	3.07667
				246	1.18667		137	2.59667
				252	1.57		139	0.97
				255	2.05		144	0.646667
				262	1.90333		145	3.8
				268	2.20333		146	1.12333
				273	2.86333		147	1.97333
				277	1.38333		154	0.76
				278	2.33		156	1.69333
				279	1.67667		162	1.51333
				280	2.99		167	0.983333
				281	1.47		168	2.63
				285	2.27333		169	2.86667
				286	2.43667		170	1.36333
				288	1.21667		174	1.24
				289	9.17667		176	3.94333
				290	1.15333		180	0.626667
				292	2.86		182	0.803333
				293	86.6967		183	0.886667
				296	3.84		188	4.65333
				302	0.703333		189	2.43333
				306	9.6333		190	3.11667
				307	5.00333		196	1.24333
				311	1.37333		200	0.63
				312	2.77333		209	3.5
				313	1.9		232	5.02
				317	3.48333		233	2.88667
				323	2.11667		241	1.07333
				326	3		247	1.66
				330	2.75333		249	1.77
				331	3.41		253	7.65667
				333	4.27333		257	4.24
				335	1.07		258	1.71333
				337	5.57		263	1.26333
				338	3		270	1.36
				339	2.81333		272	2.19333
				340	0.95		275	4.54667
				343	1.19		283	3.00667
				345	3.27667		299	1.90333
				346	1.85333		300	0.993333
				347	0.713333		305	1.16333
				349	5.13667		308	0.946667
				352	7.48333		309	0.833333
				353	2.37		316	1.77333
				356	2.27		322	1.48
				357	1.95		325	1.82
				359	2.38333		341	3.91
				360	1.45		342	1.50333
				361	11.94		348	6.60667
				363	2.51333		362	1.78
				364	0.863333		374	1.52667
				365	1.91667		380	1.60333
				366	3.43667		381	1.75667
				367	1.45667		382	5.63
				370	2.61		383	1.49
				371	2.24		386	1.72333
				373	1.49		391	3.27333
				375	9.57667		393	2.39
				377	1.37333		395	2.55
				378	5.98		400	1.57
				379	1.08		402	2.98667
				385	4.16667		403	2.17
				388	1.59333		404	0.643333
				390	3.51333		406	1.36333
				392	2.75333		407	0.82
				394	14.3733		409	7.22
				396	2.72333		416	1.34667
				397	5		418	1.54
				398	2.24333		427	0.54
				399	4.45333		429	1.4
				405	0.61		430	1.59
				415	2.41333		436	1.06333
				417	0.656667		439	6.77
				425	0.713333		445	3.07333
				438	11.88		446	0.993333
				456	2.48667		449	0.866667
				460	1.36333		450	1.76667
				467	1.45		459	2.02333
				471	2.04667		462	4.31
				476	1.16333		465	0.726667
				492	0.98		466	6.66667
				493	2.76		472	6.83
				498	2.84333		478	1.13667
				499	3.18		480	2.78333
				507	3.87667		482	2.45667
				509	23.4333		485	4.34333
				510	9.49667		486	1.65667
				527	1.53		487	0.746667
				528	14.01		496	5.62667
				529	4.71333		497	1.35
				530	0.596667		504	0.763333
				534	11.6333		505	6.56
				549	4.63		513	0.746667
				550	1.34333		514	1.64667
				555	1.78333		517	1.08333
				557	1.38		521	1.43333
				561	2.47667		522	9.01333
				584	2.1		525	3.03
				592	1.56333		526	1.01667
				596	1.08		531	2.15333
				598	1.69333		535	0.683333
				604	0.55		538	12.7533
				607	2.38667		542	4.74667
				610	5.01667		543	8.17
				614	1.84		547	0.923333
				621	0.973333		556	1.08667
				627	1.79		560	2.32667
				629	3.84667		568	1.25333
				631	3.36		569	5.54
				633	1.6		574	1.44667
				634	1.03		575	1.04
				659	0.943333		578	1.79333
				673	1.23333		586	0.57
				689	1.36667		589	4.58333
				693	2.59667		590	2.24667
				695	0.926667		591	1.20333
				696	5.68		595	1.75333
				702	1.36333		597	15.0733
				704	1.22667		599	2.65667
				706	1.03		600	1.08667
				708	1.30333		609	10.6233
				727	2.63		612	1.20333
				728	9.69667		619	6.95
				734	0.633333		637	1.06333
				736	1.55		638	2.65333
				741	2.05		640	1.35667
				742	2.38667		641	0.87
				757	0.823333		642	0.99
				762	0.993333		644	1.01667
				765	1.2		645	1.22
				770	5.21		646	0.956667
				771	4.79333		655	2.99
				774	1.54333		671	2.29333
				776	1.56667		672	1.42667
				789	1.49333		675	1.49667
				793	1.66667		676	0.673333
				796	1.31		678	0.63
				800	3.39		680	2.45
				801	1.41667		682	1.85667
				802	1.61333		690	1.80667
				803	2.57		691	1.46333
				804	1.14		692	0.903333
				805	1.04		694	0.85
				806	1.05333		697	1.30667
				807	3.16		701	1.64667
				808	0.74		703	0.646667
				809	1.36		705	0.71
				812	4.82667		707	2.88
				813	2.70333		709	2.89333
				814	2.18333		710	1.24
				817	1.29		713	2.09333
				818	1.37		717	6.94
				821	3.97667		719	1.18667
				824	0.85		720	1.15
				826	0.916667		722	1.42
				827	0.856667		726	3.79667
				828	1.13		732	0.903333
				831	1.33333		735	0.73
				834	1.73		737	4.15
				835	1.28333		744	0.726667
				840	1.24		745	0.646667
				850	6.13333		746	0.646667
				852	5.15333		747	0.706667
				861	1.90667		748	13.3133
				863	1.13		751	1.15
				865	0.72		752	0.66
				866	2.15667		754	0.66
				880	3.02333		756	1.58
				899	1.74		758	0.693333
				900	0.543333		759	1.68667
				909	0.966667		761	0.79
				911	1.27333		763	1.16
				916	3.90333		764	1.65333
				924	1.87667		768	1.37333
				925	3.60667		769	1.73333
				929	10.4833		778	0.9
				933	1.35333		779	1.16333
							781	0.976667
							784	0.976667
							785	0.87
							786	0.736667
							787	1.5
							788	0.92
							790	1.45
							791	2.61667
							792	2.29667
							795	0.996667
							810	1.05
							811	2.81667
							823	1.50667
							830	2.13667
							832	4.46
							843	0.956667
							844	1.09
							846	5.49667
							847	1.63
							848	13.02
							853	1.78
							857	2.94
							858	2.31333
							859	4.1
							860	1.06667
							862	0.813333
							864	0.72
							867	2.21667
							868	1.53333
							869	2.5
							870	1.21333
							875	1.57333
							876	1.04667
							877	1.85
							878	1.99667
							881	1.98
							884	1.27333
							885	1.49667
							886	4.59667
							887	1.42667
							888	0.83
							890	2.25667
							893	2.44333
							901	0.673333
							902	1.25333
							903	0.743333
							904	0.996667
							905	0.936667
							907	1.09667
							908	0.753333
							910	1.75667
							913	2.11
							917	1.27667
							919	1.26
							920	10.99
							921	2.37333
							922	2.61667
							923	1.37
							926	1.57667
							927	2.27
							928	0.566667
							930	0.693333
							931	1.77667
							932	1.32333
							934	0.666667
							935	2.03333
							936	0.963333
							937	0.66
							938	1.99667
							939	1.97333
							941	1.26
							942	0.643333
							943	0.83
							946	0.733333
							1002	1.84333

## Sheet: Figure 4 B
Age group (years)	Median MO signal [mv/V]	upper 95% CI of MO signal [mV/V]	lower 95% CI of MO signal [mV/V]	Plasmodium spp. infection prevalence	upper 95% CI of Plasmodium spp. infection prevalence	lower 95% CI of Plasmodium spp. infection prevalence
<3	1.637	2.273	1.203	0.288136	0.42	0.18
3 to 5	2.023	2.45	1.543	0.472222	0.59	0.35
6 to 8	1.907	2.597	1.603	0.469388	0.57	0.37
9 to 12	1.773	2.617	1.29	0.490385	0.59	0.39
13 to 16	1.917	3.16	1.37	0.458333	0.58	0.34
17 to 20	1.667	2.443	1.253	0.357143	0.48	0.25
20 to 30	1.36	1.707	1.09	0.338983	0.41	0.27
30 to 40	1.36	1.563	0.9833	0.238095	0.32	0.17
40 to 50	1.39	1.757	1.187	0.180851	0.27	0.11
50 to 60	1.247	1.463	1.137	0.109091	0.22	0.04
>60	1.537	2.86	0.87	0.12	0.31	0.03

## Sheet: Figure 4 C
MO signal	presence of Hz containing leukocytes
0.353333	0
0.373333	0
0.45	0
0.46	0
0.543333	0
0.55	0
0.573333	0
0.58	0
0.59	0
0.61	0
0.636667	0
0.64	0
0.643333	0
0.643333	0
0.646667	0
0.66	0
0.66	0
0.693333	0
0.713333	0
0.72	0
0.72	0
0.733333	0
0.735	1
0.78	1
0.813333	0
0.813333	0
0.82	0
0.823333	0
0.83	0
0.866667	0
0.87	0
0.87	0
0.946667	0
0.95	0
0.95	0
0.956667	0
0.97	0
0.973333	0
0.986667	0
0.99	0
1.01667	0
1.06333	0
1.08667	0
1.15	0
1.27333	0
1.27333	0
1.27667	0
1.31	0
1.35667	0
1.38	1
1.57667	0
1.58	0
1.69333	0
1.74	0
1.75667	0
1.78	0
1.78333	0
1.81333	0
1.84333	0
1.90667	0
1.97333	0
2.03333	0
2.11	0
2.25667	0
2.27	0
2.27333	0
2.31333	0
2.38667	0
2.43667	0
2.44333	0
2.65333	0
2.65667	0
2.94	0
3.36	0
3.39	0
3.84667	0
4.59667	0
5.00333	0
5.01667	0
5.02	1
5.13667	0
5.15333	0
5.49667	0
5.54	0
5.57	0
5.57	1
5.98333	0
6.12667	0
6.13333	0
6.13333	0
6.19333	0
6.56	0
6.66667	0
6.77	0
6.83	0
6.91	0
6.94	0
6.95	0
7.22	0
7.65667	0
8.17	0
9.01333	1
9.17667	0
9.49667	0
10.4833	0
10.6233	0
10.99	0
11.6333	1
11.88	0
12.7533	1
12.7533	0
13.2533	0
14.01	1
15.0733	1
23.4333	0

[truncated: 7 more sheets: Table 2, Supplementary Figure 1, Supplementary Figure S2A, Supplementary Figure S2B, Supplementary Figure S2C, Supplementary Figure 3, Supplementary Table 1]
